# Supplementary material for: Androgenic-Induced Transposable Elements Dependent Sequence Variation in Barley
Source: Int J Mol Sci. 2021 Jun 24;22(13):6783. doi: 10.3390/ijms22136783 (PMC8268840; doi:10.3390/ijms22136783)
Supplement: Supplementary file 1 [file ijms-22-06783-s001.zip]

Archive with 3 entries (3 files):
- File_S1.xlsx
- File_S2.xlsx
- Table_S1.pdf
