# Supplementary material for: Androgenic-Induced Transposable Elements Dependent Sequence Variation in Barley
Source: Int J Mol Sci. 2021 Jun 24;22(13):6783. doi: 10.3390/ijms22136783 (PMC8268840; doi:10.3390/ijms22136783)
Supplement: Supplementary file 1 [file ijms-22-06783-s001.zip › File_S1.xlsx]

## Sheet: Arkusz1
plant type	sample no	plant	value (%)	mean	standard deviation
R-regenerant	423	R68	21.143
R-regenerant	423	R68	21.511
R-regenerant	423	R68	21.308	21.3207	0.184327
R-regenerant	424	R68	21.284
R-regenerant	424	R68	21.431
R-regenerant	424	R68	21.551	21.422	0.133727
R-regenerant	435	R68	20.528
R-regenerant	435	R68	20.855
R-regenerant	435	R68	20.434	20.6057	0.220985
R-regenerant	442	R68	20.601
R-regenerant	442	R68	20.719
R-regenerant	442	R68	20.886	20.7353	0.1432
R-regenerant	454	R68	21.88
R-regenerant	454	R68	21.719
R-regenerant	454	R68	21.922	21.8403	0.107156
R-regenerant	455	R68	21.764
R-regenerant	455	R68	22.014
R-regenerant	455	R68	21.696	21.8247	0.167455
R-regenerant	508	R68	20.508
R-regenerant	508	R68	20.747
R-regenerant	508	R68	20.465	20.5733	0.151929
R-regenerant	518	R68	22.044
R-regenerant	518	R68	22.06
R-regenerant	518	R68	21.856	21.9867	0.113443
R-regenerant	519	R68	21.386
R-regenerant	519	R68	21.51
R-regenerant	519	R68	21.444	21.4467	0.062043
R-regenerant	520	R68	21.065
R-regenerant	520	R68	21.597
R-regenerant	520	R68	21.706	21.456	0.342974
R-regenerant	522	R68	21.144
R-regenerant	522	R68	21.583
R-regenerant	522	R68	21.407	21.378	0.220932
R-regenerant	523	R68	21.559
R-regenerant	523	R68	21.755
R-regenerant	523	R68	21.865	21.7263	0.155001
R-regenerant	524	R68	21.921
R-regenerant	524	R68	21.928
R-regenerant	524	R68	21.339	21.7293	0.338057
R-regenerant	525	R68	21.683
R-regenerant	525	R68	21.78
R-regenerant	525	R68	21.622	21.695	0.0796806
R-regenerant	560	R68	22.028
R-regenerant	560	R68	21.686
R-regenerant	560	R68	21.737	21.817	0.184502
R-regenerant	565	R68	21.054
R-regenerant	565	R68	20.888
R-regenerant	565	R68	20.864	20.9353	0.103467
R-regenerant	566	R68	20.728
R-regenerant	566	R68	21.139
R-regenerant	566	R68	21.329	21.0653	0.307198
R-regenerant	567	R68	20.889
R-regenerant	567	R68	20.701
R-regenerant	567	R68	20.794	20.7947	0.0940018
R-regenerant	571	R68	20.711
R-regenerant	571	R68	21.104
R-regenerant	571	R68	20.97	20.9283	0.199786
R-regenerant	576	R68	20.827
R-regenerant	576	R68	20.939
R-regenerant	576	R68	20.533	20.7663	0.209689
R-regenerant	425	R69	21.333
R-regenerant	425	R69	21.507
R-regenerant	425	R69	21.38	21.4067	0.090013
R-regenerant	429	R69	21.449
R-regenerant	429	R69	21.246
R-regenerant	429	R69	21.394	21.363	0.10499
R-regenerant	430	R69	20.763
R-regenerant	430	R69	20.839
R-regenerant	430	R69	20.746	20.7827	0.049521
R-regenerant	436	R69	21.244
R-regenerant	436	R69	21.586
R-regenerant	436	R69	21.57	21.4667	0.193001
R-regenerant	453	R69	21.728
R-regenerant	453	R69	21.587
R-regenerant	453	R69	21.747	21.6873	0.087409
R-regenerant	471	R69	21.423
R-regenerant	471	R69	21.347
R-regenerant	471	R69	21.334	21.368	0.0480729
R-regenerant	473	R69	21.218
R-regenerant	473	R69	21.499
R-regenerant	473	R69	21.499	21.4053	0.162235
R-regenerant	491	R69	21.888
R-regenerant	491	R69	21.579
R-regenerant	491	R69	21.925	21.7973	0.189985
R-regenerant	501	R69	20.875
R-regenerant	501	R69	20.705
R-regenerant	501	R69	21.054	20.878	0.174519
R-regenerant	531	R69	21.518
R-regenerant	531	R69	21.259
R-regenerant	531	R69	21.539	21.4387	0.15595
R-regenerant	536	R69	20.656
R-regenerant	536	R69	20.975
R-regenerant	536	R69	20.689	20.7733	0.175426
R-regenerant	537	R69	20.799
R-regenerant	537	R69	20.847
R-regenerant	537	R69	21.057	20.901	0.137215
R-regenerant	551	R69	21.179
R-regenerant	551	R69	21.182
R-regenerant	551	R69	21.03	21.1303	0.0869042
R-regenerant	535	R69	21.29
R-regenerant	535	R69	21.163
R-regenerant	535	R69	21.077	21.1767	0.107156
R-regenerant	562	R69	22.055
R-regenerant	562	R69	21.617
R-regenerant	562	R69	21.603	21.7583	0.257016
R-regenerant	563	R69	21.467
R-regenerant	563	R69	21.371
R-regenerant	563	R69	21.246	21.3613	0.110817
R-regenerant	572	R69	21.086
R-regenerant	572	R69	20.922
R-regenerant	572	R69	21.036	21.0147	0.0840555
R-regenerant	573	R69	20.867
R-regenerant	573	R69	20.798
R-regenerant	573	R69	20.84	20.835	0.0347707
R-regenerant	574	R69	21.192
R-regenerant	574	R69	21.119
R-regenerant	574	R69	21.199	21.17	0.0443058
R-regenerant	579	R69	20.9
R-regenerant	579	R69	20.738
R-regenerant	579	R69	20.428	20.6887	0.239836
R-regenerant	456	R70	22.036
R-regenerant	456	R70	21.823
R-regenerant	456	R70	22.092	21.9837	0.141931
R-regenerant	457	R70	21.808
R-regenerant	457	R70	21.604
R-regenerant	457	R70	21.74	21.7173	0.103872
R-regenerant	483	R70	21.639
R-regenerant	483	R70	21.846
R-regenerant	483	R70	21.266	21.5837	0.293933
R-regenerant	485	R70	21.095
R-regenerant	485	R70	21.335
R-regenerant	485	R70	21.113	21.181	0.133671
R-regenerant	486	R70	22.029
R-regenerant	486	R70	21.581
R-regenerant	486	R70	21.537	21.7157	0.272245
R-regenerant	487	R70	21.705
R-regenerant	487	R70	21.702
R-regenerant	487	R70	21.697	21.7013	0.00404145
R-regenerant	488	R70	21.639
R-regenerant	488	R70	21.624
R-regenerant	488	R70	21.422	21.5617	0.121187
R-regenerant	489	R70	21.865
R-regenerant	489	R70	21.387
R-regenerant	489	R70	21.708	21.6533	0.243644
R-regenerant	490	R70	20.965
R-regenerant	490	R70	21.22
R-regenerant	490	R70	21.232	21.139	0.150808
R-regenerant	503	R70	20.415
R-regenerant	503	R70	20.217
R-regenerant	503	R70	20.507	20.3797	0.148194
R-regenerant	526	R70	21.131
R-regenerant	526	R70	21.433
R-regenerant	526	R70	21.225	21.263	0.154544
R-regenerant	527	R70	21.027
R-regenerant	527	R70	20.861
R-regenerant	527	R70	21.594	21.1607	0.384347
R-regenerant	532	R70	21.212
R-regenerant	532	R70	21.358
R-regenerant	532	R70	21.032	21.2007	0.163295
R-regenerant	533	R70	20.805
R-regenerant	533	R70	20.805
R-regenerant	533	R70	20.797	20.8023	0.0046188
R-regenerant	561	R70	21.331
R-regenerant	561	R70	21.545
R-regenerant	561	R70	20.944	21.2733	0.304622
R-regenerant	568	R70	21.076
R-regenerant	568	R70	20.831
R-regenerant	568	R70	20.481	20.796	0.29904
R-regenerant	584	R70	21.001
R-regenerant	584	R70	20.486
R-regenerant	584	R70	20.738	20.7417	0.25752
R-regenerant	587	R70	20.655
R-regenerant	587	R70	20.875
R-regenerant	587	R70	20.717	20.749	0.113437
R-regenerant	588	R70	20.737
R-regenerant	588	R70	20.599
R-regenerant	588	R70	20.699	20.6783	0.0712835
R-regenerant	593	R70	20.807
R-regenerant	593	R70	20.6
R-regenerant	593	R70	21.071	20.826	0.236074
R-regenerant	599	R72	20.922
R-regenerant	599	R72	21.349
R-regenerant	599	R72	21.127	21.1327	0.213556
R-regenerant	600	R72	21.077
R-regenerant	600	R72	21.41
R-regenerant	600	R72	21.5	21.329	0.22283
R-regenerant	601	R72	21.281
R-regenerant	601	R72	21.237
R-regenerant	601	R72	21.255	21.2577	0.0221209
R-regenerant	602	R72	21.323
R-regenerant	602	R72	20.955
R-regenerant	602	R72	21.153	21.1437	0.184177
R-regenerant	604	R72	21.119
R-regenerant	604	R72	21.27
R-regenerant	604	R72	21.272	21.2203	0.0877629
R-regenerant	605	R72	21.698
R-regenerant	605	R72	21.858
R-regenerant	605	R72	21.916	21.824	0.112907
R-regenerant	607	R72	21.543
R-regenerant	607	R72	21.493
R-regenerant	607	R72	21.549	21.5283	0.0307463
R-regenerant	608	R72	22.04
R-regenerant	608	R72	21.948
R-regenerant	608	R72	21.482	21.8233	0.299161
R-regenerant	609	R72	21.485
R-regenerant	609	R72	21.787
R-regenerant	609	R72	21.389	21.5537	0.207695
R-regenerant	612	R72	21.62
R-regenerant	612	R72	21.782
R-regenerant	612	R72	21.721	21.7077	0.0818189
R-regenerant	613	R72	21.568
R-regenerant	613	R72	21.568
R-regenerant	613	R72	21.66	21.5987	0.0531162
R-regenerant	614	R72	21.456
R-regenerant	614	R72	21.314
R-regenerant	614	R72	21.628	21.466	0.157239
R-regenerant	618	R72	21.497
R-regenerant	618	R72	21.642
R-regenerant	618	R72	21.5	21.5463	0.0828633
R-regenerant	619	R72	21.704
R-regenerant	619	R72	21.65
R-regenerant	619	R72	21.548	21.634	0.0792212
R-regenerant	620	R72	21.693
R-regenerant	620	R72	21.564
R-regenerant	620	R72	21.745	21.6673	0.0931898
R-regenerant	621	R72	21.668
R-regenerant	621	R72	21.589
R-regenerant	621	R72	21.737	21.6647	0.0740563
R-regenerant	622	R72	21.637
R-regenerant	622	R72	21.685
R-regenerant	622	R72	21.807	21.7097	0.0876432
R-regenerant	623	R72	21.614
R-regenerant	623	R72	21.57
R-regenerant	623	R72	21.419	21.5343	0.102276
R-regenerant	624	R72	21.622
R-regenerant	624	R72	21.312
R-regenerant	624	R72	21.208	21.3807	0.215373
R-regenerant	625	R72	21.252
R-regenerant	625	R72	21.208
R-regenerant	625	R72	21.564	21.3413	0.194086
D-donor	68	68D	19.6784
D-donor	68	68D	19.7008
D-donor	68	68D	19.6838	19.6876	0.0116728
D-donor	69	69D	19.8906
D-donor	69	69D	20.0224
D-donor	69	69D	19.9116	19.9415	0.0708008
D-donor	70	70D	20.0413
D-donor	70	70D	20.0253
D-donor	70	70D	20.1133	20.06	0.0469022
D-donor	72	72D	19.5455
D-donor	72	72D	19.7259
D-donor	72	72D	19.9242	19.7319	0.189412
