# Supplementary material for: Androgenic-Induced Transposable Elements Dependent Sequence Variation in Barley
Source: Int J Mol Sci. 2021 Jun 24;22(13):6783. doi: 10.3390/ijms22136783 (PMC8268840; doi:10.3390/ijms22136783)
Supplement: Supplementary file 1 [file ijms-22-06783-s001.zip › File_S2.xlsx]

## Sheet: Arkusz1
DONOR		D68	D68	D68	D68			DONOR		D69	D69	D69	D69			DONOR		D70	D70	D70	D70			DOHOR		D72	D72	D72	D72
FAM	REG	CHH_SV	CHH_DMV	CHH_DNMV	CHH_TCIV	context		FAM	REG	CHH_SV	CHH_DMV	CHH_DNMV	CHH_TCIV	context		FAM	REG	CHH_SV	CHH_DMV	CHH_DNMV	CHH_TCIV			FAM	REG	CHH_SV	CHH_DMV	CHH_DHMV	CHH_TCIV	context
CACTA	R1	10.0161	4.29263	0	15.7143	CHH		CACTA	R1	7.80142	0.70922	0	8.51064	CHH		CACTA	R1	7.78096	2.59365	0	13.5484	CHH		CACTA	R1	6.77657	0	0.677657	8.78378	0.677657	CHH
CACTA	R2	12.1429	7.14286	0	19.2857	CHH		CACTA	R2	9.22558	9.22558	0	19.1489	CHH		CACTA	R2	6.55703	3.27852	0	11.7647	CHH		CACTA	R2	12.0502	5.35564	0.669454	22.6667	-4.68618	CHH
CACTA	R3	8.57143	4.28571	0	12.8571	CHH		CACTA	R3	5.70067	6.41326	0	15.6028	CHH		CACTA	R3	8.41311	7.11879	1.29432	20	CHH		CACTA	R3	8.58712	4.62383	0	16.4474	-4.62383	CHH
CACTA	R4	9.30568	1.43164	0	12.1429	CHH		CACTA	R4	11.4526	5.01052	0	18.5714	CHH		CACTA	R4	11.4218	3.80727	0.634545	18.3544	CHH		CACTA	R4	6.81125	4.08675	0	16.2162	-4.08675	CHH
CACTA	R5	10.7143	5	0	15.7143	CHH		CACTA	R5	7.71712	6.31401	0	16.7832	CHH		CACTA	R5	8.4824	1.95748	2.60997	16.8831	CHH		CACTA	R5	6.07506	3.37503	0	12.7517	-3.37503	CHH
CACTA	R6	13.6691	0.719424	0	14.3885	CHH		CACTA	R6	6.32416	7.72953	0	18.1818	CHH		CACTA	R6	9.89736	0	4.61877	17.1053	CHH		CACTA	R6	10.0893	2.69047	2.01785	16.7785	-0.672617	CHH
CACTA	R7	10.7346	1.43128	0	13.5714	CHH		CACTA	R7	7.75963	5.64337	0	14.7887	CHH		CACTA	R7	6.99946	4.4542	0	15.1899	CHH		CACTA	R7	10.6733	4.66956	2.00124	18	-2.66832	CHH
CACTA	R8	13.6927	6.48601	0	22.3022	CHH		CACTA	R8	7.7142	4.20775	0	13.986	CHH		CACTA	R8	8.38934	5.808	1.29067	21.7949	CHH		CACTA	R8	6.84974	2.7399	0	13.6054	-2.7399	CHH
CACTA	R9	12.8571	5	0	17.8571	CHH		CACTA	R9	8.51064	0.70922	0	9.21986	CHH		CACTA	R9	7.43547	2.70381	2.02786	17.4497	CHH		CACTA	R9	5.41994	1.35498	1.35498	9.45946	0	CHH
CACTA	R10	11.4286	0.714286	0	12.1429	CHH		CACTA	R10	8.47549	7.06291	0	18.3099	CHH		CACTA	R10	6.60017	1.32003	1.98005	11.8421	CHH		CACTA	R10	6.02037	6.6893	0	15.3333	-6.6893	CHH
CACTA	R11	9.86638	5.63793	0	16.1972	CHH		CACTA	R11	8.88514	7.5182	0	21.0884	CHH		CACTA	R11	7.82528	3.91264	0.652107	15.5844	CHH		CACTA	R11	4.7485	3.39179	0	13.4228	-3.39179	CHH
CACTA	R12	8.71395	7.98778	0	18.8406	CHH		CACTA	R12	9.85915	0.704225	0	10.5634	CHH		CACTA	R12	9.85423	2.6278	1.97085	18.9542	CHH		CACTA	R12	7.47474	3.39761	0.679522	15.5405	-2.71809	CHH
CACTA	R13	8.7178	5.08538	0	15.942	CHH		CACTA	R13	12.6186	5.60829	0	20.979	CHH		CACTA	R13	10.623	0	1.99181	14.5695	CHH		CACTA	R13	8.88858	3.41868	0.683737	17.0068	-2.73495	CHH
CACTA	R14	9.37263	1.44194	0	12.2302	CHH		CACTA	R14	14.0006	7.70031	0	23.0769	CHH		CACTA	R14	7.95984	0	5.30656	14.5695	CHH		CACTA	R14	4.80671	3.43336	0	12.9252	-3.43336	CHH
CACTA	R15	10.0821	1.4403	0	12.2302	CHH		CACTA	R15	7.00375	7.70412	0	16.0839	CHH		CACTA	R15	10.4638	7.19384	0	18.3007	CHH		CACTA	R15	8.03871	5.35914	0	17.3333	-5.35914	CHH
CACTA	R16	9.24216	4.97655	0	16.3121	CHH		CACTA	R16	4.95404	4.24632	0	11.9718	CHH		CACTA	R16	7.77761	5.18508	0.648134	17.4194	CHH		CACTA	R16	9.22703	2.6363	0	13.1579	-2.6363	CHH
CACTA	R17	9.35252	1.43885	0	10.7914	CHH		CACTA	R17	11.1423	4.87475	0	18.75	CHH		CACTA	R17	10.2702	0	5.1351	16.6667	CHH		CACTA	R17	10.1787	0	0	12.8378	0	CHH
CACTA	R18	12.3188	1.44928	0	13.7681	CHH		CACTA	R18	7.67409	6.97645	0	18.75	CHH		CACTA	R18	11.0713	1.95376	1.30251	16.8831	CHH		CACTA	R18	5.93538	7.25435	0	15.1316	-7.25435	CHH
CACTA	R19	12.876	2.86133	0	17.1429	CHH		CACTA	R19	12.6243	10.5203	0	27.2727	CHH		CACTA	R19	11.0794	1.95519	1.30346	17.5325	CHH		CACTA	R19	5.40062	1.35015	0.675077	10.0671	-0.675077	CHH
CACTA	R20	12.0805	6.04027	0	18.1208	CHH		CACTA	R20	9.95043	0.710745	0	12.0567	CHH		CACTA	R20	12.9404	4.52914	0.647019	21.2903	CHH		CACTA	R20	4.63415	7.28223	0	16.4474	-7.28223	CHH
CACTA								CACTA								CACTA								CACTA
CACTA		CG_SV	CG_DMV	CG_DNMV	CG_TCIV			CACTA		CG_SV	CG_DMV	CG_DNMV	CG_TCIV			CACTA		CG_SV.	CG_DMV.	CG_DNMV.	CG_TCIV			CACTA		CG_SV.	CG_DMV.	CG_DHMV.	CG_TCIV	CG_dMET.
CACTA	R1	9.3243	1.43451	2.86901	15.7143	CG		CACTA	R1	4.31131	0	2.87421	10.6383	CG		CACTA	R1	4.56895	1.30541	0	8.3871	CG		CACTA	R1	8.12144	1.35357	1.35357	11.4865	0	CG
CACTA	R2	4.33271	0	4.33271	12.1429	CG		CACTA	R2	0	1.51176	0	4.96454	CG		CACTA	R2	2.65566	3.98349	0	10.4575	CG		CACTA	R2	9.33333	6	2	17.3333	-4	CG
CACTA	R3	5.74651	0	4.30988	12.1429	CG		CACTA	R3	2.8902	1.4451	0.722551	8.51064	CG		CACTA	R3	3.91341	3.91341	0	10.9677	CG		CACTA	R3	8.55263	5.26316	1.31579	15.1316	-3.94737	CG
CACTA	R4	7.90145	0	2.15494	12.1429	CG		CACTA	R4	4.38596	1.46199	0.730994	12.1429	CG		CACTA	R4	3.8058	3.8058	0	8.22785	CG		CACTA	R4	10.1618	3.38727	0	14.8649	-3.38727	CG
CACTA	R5	7.89474	0	0	9.28571	CG		CACTA	R5	1.43541	0	2.15311	6.99301	CG		CACTA	R5	4.63517	2.64867	0.662167	13.6364	CG		CACTA	R5	7.39469	3.36122	0	11.4094	-3.36122	CG
CACTA	R6	9.41815	0	1.44895	13.6691	CG		CACTA	R6	6.35393	0	1.41199	10.4895	CG		CACTA	R6	7.27045	1.3219	2.6438	13.1579	CG		CACTA	R6	10.0797	4.03189	0	14.7651	-4.03189	CG
CACTA	R7	9.3183	0	1.43358	12.1429	CG		CACTA	R7	2.86138	0	0.715345	5.6338	CG		CACTA	R7	5.6962	3.79747	2.53165	12.0253	CG		CACTA	R7	8.01108	4.67313	0	13.3333	-4.67313	CG
CACTA	R8	5.1117	0	0	7.91367	CG		CACTA	R8	2.11999	0	1.41332	4.8951	CG		CACTA	R8	5.13784	3.85338	0	9.61538	CG		CACTA	R8	4.78876	3.42054	1.36822	11.5646	-2.05232	CG
CACTA	R9	9.35088	0	1.4386	13.5714	CG		CACTA	R9	5.72353	0	0.715441	8.51064	CG		CACTA	R9	4.74554	4.0676	0	12.0805	CG		CACTA	R9	6.08108	0.675676	2.02703	8.78378	1.35135	CG
CACTA	R10	7.92607	0	0.720551	11.4286	CG		CACTA	R10	4.28095	1.42698	0	8.4507	CG		CACTA	R10	5.96001	2.64889	1.98667	13.1579	CG		CACTA	R10	6.00987	4.00658	0.667763	11.3333	-3.33882	CG
CACTA	R11	7.74648	0	0	7.74648	CG		CACTA	R11	3.42125	1.3685	1.3685	7.48299	CG		CACTA	R11	4.58817	3.27727	1.31091	12.3377	CG		CACTA	R11	8.05369	6.71141	0.671141	15.4362	-6.04027	CG
CACTA	R12	6.56465	0	2.18822	10.8696	CG		CACTA	R12	3.59526	0	0	6.33803	CG		CACTA	R12	3.28517	3.28517	3.28517	11.7647	CG		CACTA	R12	6.08108	4.05405	2.02703	12.1622	-2.02703	CG
CACTA	R13	9.46677	0	2.18464	13.7681	CG		CACTA	R13	3.53331	0	0	4.8951	CG		CACTA	R13	4.68659	0.669513	2.67805	11.2583	CG		CACTA	R13	5.45241	4.0893	0	10.2041	-4.0893	CG
CACTA	R14	9.38328	0	2.16537	12.9496	CG		CACTA	R14	3.54908	1.41963	0	7.69231	CG		CACTA	R14	4.69121	0	2.68069	10.596	CG		CACTA	R14	6.82261	5.45809	0	13.6054	-5.45809	CG
CACTA	R15	7.9894	0	0	10.7914	CG		CACTA	R15	4.98098	1.42314	0	10.4895	CG		CACTA	R15	3.96126	2.64084	1.98063	11.7647	CG		CACTA	R15	6.03158	6.70175	0.670175	16	-6.03158	CG
CACTA	R16	7.8488	1.42705	0	11.3475	CG		CACTA	R16	4.97675	1.42193	1.42193	10.5634	CG		CACTA	R16	6.48345	1.94503	1.94503	12.2581	CG		CACTA	R16	5.94938	6.61043	1.98313	17.1053	-4.6273	CG
CACTA	R17	8.66339	0	2.16585	12.2302	CG		CACTA	R17	4.16667	1.38889	2.08333	7.63889	CG		CACTA	R17	7.69231	3.20513	1.92308	12.8205	CG		CACTA	R17	5.40541	2.7027	2.02703	10.1351	-0.675676	CG
CACTA	R18	8.02346	0	0.729405	10.8696	CG		CACTA	R18	2.80214	1.40107	0	5.55556	CG		CACTA	R18	5.84416	3.24675	5.84416	14.9351	CG		CACTA	R18	7.25689	5.27774	0	13.8158	-5.27774	CG
CACTA	R19	5.05757	2.89004	3.61255	16.4286	CG		CACTA	R19	2.82481	1.4124	1.4124	7.69231	CG		CACTA	R19	6.50356	0.650356	3.90214	11.6883	CG		CACTA	R19	5.37922	2.68961	1.3448	10.0671	-1.3448	CG
CACTA	R20	3.36832	2.69466	3.36832	10.7383	CG		CACTA	R20	4.31931	0	0.719885	7.80142	CG		CACTA	R20	5.16746	2.58373	6.45933	14.8387	CG		CACTA	R20	6.58977	2.63591	1.31795	11.1842	-1.31795	CG
CACTA								CACTA								CACTA								CACTA
CACTA		CHG_SV	CHG_DMV	CHG_DNMV	CHG_TCIV			CACTA		CHG_SV.	CHG_DMV.	CHG_DNMV.	CHG_TCIV			CACTA		CHG_SV.	CHG_DMV.	CHG_DNMV.	CHG_TCIV			CACTA		CHG_SV.	CHG_DMV.	CHG_DHMV.	CHG_TCIV	CHG_dMET.
CACTA	R1	1.46617	1.46617	0	5.71429	CHG		CACTA	R1	3.58609	1.43444	0	7.0922	CHG		CACTA	R1	5.26693	0.658366	0	10.3226	CHG		CACTA	R1	4.06929	0.678216	0	5.40541	-0.678216	CHG
CACTA	R2	2.17105	0.723684	0	4.28571	CHG		CACTA	R2	4.27398	0	0	4.96454	CHG		CACTA	R2	5.94685	0.660761	1.32152	11.1111	CHG		CACTA	R2	2.66667	0.666667	0	3.33333	-0.666667	CHG
CACTA	R3	5.07895	2.17669	0	11.4286	CHG		CACTA	R3	4.9832	0	0	5.67376	CHG		CACTA	R3	2.64007	1.32003	1.32003	9.67742	CHG		CACTA	R3	3.3039	0.66078	0	4.60526	-0.66078	CHG
CACTA	R4	4.3703	1.45677	0	10	CHG		CACTA	R4	6.44737	0	0	7.14286	CHG		CACTA	R4	5.75386	0	2.55727	11.3924	CHG		CACTA	R4	6.09886	0	0	6.75676	0	CHG
CACTA	R5	3.66541	1.46617	0	10	CHG		CACTA	R5	7.00716	2.10215	0	9.79021	CHG		CACTA	R5	3.94737	0	1.31579	7.79221	CHG		CACTA	R5	7.41244	1.34772	0	10.0671	-1.34772	CHG
CACTA	R6	3.6129	0.72258	0	5.03597	CHG		CACTA	R6	4.92373	1.40678	0	7.69231	CHG		CACTA	R6	7.31846	0	1.99594	13.1579	CHG		CACTA	R6	8.05369	0	0	8.05369	0	CHG
CACTA	R7	4.32331	2.16165	0	8.57143	CHG		CACTA	R7	3.56746	0.713491	0	6.33803	CHG		CACTA	R7	5.11174	0	1.9169	9.49367	CHG		CACTA	R7	6	2	0	8	-2	CHG
CACTA	R8	3.63769	1.45508	0	7.19424	CHG		CACTA	R8	5.61281	0	0	6.29371	CHG		CACTA	R8	3.25574	0	0	5.12821	CHG		CACTA	R8	4.77444	2.04619	0	7.48299	-2.04619	CHG
CACTA	R9	7.87437	0.715852	0	9.28571	CHG		CACTA	R9	4.99357	0.713367	0.713367	7.80142	CHG		CACTA	R9	5.43977	0	1.35994	10.0671	CHG		CACTA	R9	5.43702	0.679627	0	7.43243	-0.679627	CHG
CACTA	R10	7.22118	1.44424	0	12.1429	CHG		CACTA	R10	4.94811	0	0	5.6338	CHG		CACTA	R10	7.28079	0	1.32378	10.5263	CHG		CACTA	R10	6.01435	1.33652	0	8	-1.33652	CHG
CACTA	R11	6.40218	2.84541	0	12.6761	CHG		CACTA	R11	4.77981	0	0	5.44218	CHG		CACTA	R11	1.32433	0	1.32433	4.54545	CHG		CACTA	R11	4.72271	2.02402	0	8.05369	-2.02402	CHG
CACTA	R12	6.64188	0.737986	0	12.3188	CHG		CACTA	R12	3.55201	0.710403	0	5.6338	CHG		CACTA	R12	8.55636	0	1.31636	12.4183	CHG		CACTA	R12	4.06591	2.03295	0	6.75676	-2.03295	CHG
CACTA	R13	8.02346	0.729405	0	10.8696	CHG		CACTA	R13	4.95031	0	0	6.99301	CHG		CACTA	R13	3.3735	0	1.3494	7.94702	CHG		CACTA	R13	7.4994	0.681764	0	8.84354	-0.681764	CHG
CACTA	R14	6.5089	0.723211	0	8.63309	CHG		CACTA	R14	5.62712	0.70339	0	7.69231	CHG		CACTA	R14	3.38595	0	1.35438	8.60927	CHG		CACTA	R14	4.7619	0.680272	0	5.44218	-0.680272	CHG
CACTA	R15	5.82271	0.727839	0	9.35252	CHG		CACTA	R15	4.91853	2.81059	0	9.09091	CHG		CACTA	R15	2.0227	0	1.34847	7.18954	CHG		CACTA	R15	6	2	0	8	-2	CHG
CACTA	R16	7.13527	2.14058	0	11.3475	CHG		CACTA	R16	4.23771	1.41257	0.706284	7.04225	CHG		CACTA	R16	6.50385	0	1.95116	10.9677	CHG		CACTA	R16	5.27701	1.31925	0	7.23684	-1.31925	CHG
CACTA	R17	6.52594	0.725104	0	9.35252	CHG		CACTA	R17	4.87939	0	0	5.55556	CHG		CACTA	R17	9.65534	0	2.57476	14.1026	CHG		CACTA	R17	6.79779	2.03934	0	10.8108	-2.03934	CHG
CACTA	R18	8.03556	1.46101	0	12.3188	CHG		CACTA	R18	5.58804	0.698506	0	7.63889	CHG		CACTA	R18	5.90331	1.31185	1.31185	11.6883	CHG		CACTA	R18	5.94702	1.98234	0	9.21053	-1.98234	CHG
CACTA	R19	6.49624	0.721805	0	10	CHG		CACTA	R19	3.54251	0.708502	0	6.29371	CHG		CACTA	R19	1.34997	0	1.34997	6.49351	CHG		CACTA	R19	6.0525	2.0175	0.6725	9.39597	-1.345	CHG
CACTA	R20	4.04009	1.3467	0	6.04027	CHG		CACTA	R20	5.01353	0.716219	0	7.80142	CHG		CACTA	R20	3.3107	0	1.32428	9.03226	CHG		CACTA	R20	5.96557	3.31421	0	11.8421	-3.31421	CHG
		CHH_SV	CHH_DMV	CHH_DNMV	CHH_TCIV					CHH_SV.	CHH_DMV.	CHH_DNMV.	CHH_TCIV					CHH_SV.	CHH_DMV.	CHH_DNMV.	CHH_TCIV					CHH_SV.	CHH_DMV.	CHH_DHMV.	CHH_TCIV	CHH_dMET.
LARD	R1	1.65746	0	0	1.65746	CHH		LARD	R1	0.564972	2.25989	0	2.82486	CHH		LARD	R1	1.89394	0	0.631313	3.7037	CHH		LARD	R1	1.21951	0	0	1.21951	0	CHH
LARD	R2	2.20994	0.552486	0	2.76243	CHH		LARD	R2	1.13636	2.27273	0	3.40909	CHH		LARD	R2	1.89626	0	0	3.06748	CHH		LARD	R2	1.97256	0	0	3.77358	0	CHH
LARD	R3	1.67929	1.11953	0.559764	3.88889	CHH		LARD	R3	0.573532	2.29413	0.573532	4.51977	CHH		LARD	R3	2.45179	0	0	3.0303	CHH		LARD	R3	0.617284	0	0	0.617284	0	CHH
LARD	R4	2.79582	1.11833	0	4.44444	CHH		LARD	R4	2.7904	2.23232	0.558081	6.11111	CHH		LARD	R4	2.48187	0	0	3.06748	CHH		LARD	R4	1.85185	0	0	1.85185	0	CHH
LARD	R5	2.8074	1.68444	0.561481	5.58659	CHH		LARD	R5	1.13636	1.70455	0	2.84091	CHH		LARD	R5	2.4763	0	0.619074	3.68098	CHH		LARD	R5	1.22699	0	0	1.22699	0	CHH
LARD	R6	3.31335	1.65668	0	5.49451	CHH		LARD	R6	1.14706	2.29413	0	4.51977	CHH		LARD	R6	2.50976	0	0	3.68098	CHH		LARD	R6	1.93182	0	0	3.125	0	CHH
LARD	R7	1.69816	1.69816	0	3.93258	CHH		LARD	R7	1.15358	2.30716	0	4.54545	CHH		LARD	R7	3.63636	0	0	3.63636	CHH		LARD	R7	1.90341	0	0	2.5	0	CHH
LARD	R8	0	1.16811	0.584053	3.35196	CHH		LARD	R8	1.15358	2.30716	0	4.54545	CHH		LARD	R8	3.68098	0	0	3.68098	CHH		LARD	R8	1.24224	0	0	1.24224	0	CHH
LARD	R9	2.29826	1.14913	0	5.05618	CHH		LARD	R9	1.12748	1.69121	0	3.35196	CHH		LARD	R9	3.63636	0	0	3.63636	CHH		LARD	R9	1.21951	0	0	1.21951	0	CHH
LARD	R10	3.35227	1.11742	0	5	CHH		LARD	R10	1.11111	2.22222	0	3.33333	CHH		LARD	R10	3.63636	0	0	3.63636	CHH		LARD	R10	1.31874	0	0	3.08642	0	CHH
LARD	R11	3.36888	1.12296	0.561481	5.58659	CHH		LARD	R11	1.16017	2.32035	0	4.57143	CHH		LARD	R11	3.15657	0	0.631313	5.55556	CHH		LARD	R11	0.729517	0	0	3.08642	0	CHH
LARD	R12	1.15541	1.15541	0	3.91061	CHH		LARD	R12	1.17555	1.17555	0	3.44828	CHH		LARD	R12	3.06748	0	0	3.06748	CHH		LARD	R12	0.641383	0	0	1.22699	0	CHH
LARD	R13	4.54032	1.13508	0	6.21469	CHH		LARD	R13	0.577812	1.73344	0	3.38983	CHH		LARD	R13	3.12326	0	0	4.29448	CHH		LARD	R13	1.2987	0	0	2.48447	0	CHH
LARD	R14	3.88498	1.66499	0	6.07735	CHH		LARD	R14	1.15702	1.73554	0	3.97727	CHH		LARD	R14	3.17059	0	0	4.93827	CHH		LARD	R14	1.23457	0	0	1.23457	0	CHH
LARD	R15	3.88338	1.66431	0.554769	6.62983	CHH		LARD	R15	1.1236	1.1236	0	2.24719	CHH		LARD	R15	3.17059	0	0	4.93827	CHH		LARD	R15	2.46914	0	0.617284	3.08642	0.617284	CHH
LARD	R16	3.39005	1.13002	0	5.58659	CHH		LARD	R16	1.14022	1.71032	0	3.38983	CHH		LARD	R16	3.04878	0	0	3.04878	CHH		LARD	R16	2.5127	0	0	3.10559	0	CHH
LARD	R17	1.72573	1.15049	0	3.9548	CHH		LARD	R17	1.12994	1.12994	0	2.25989	CHH		LARD	R17	3.1372	0	0.62744	5.52147	CHH		LARD	R17	2.43902	0	0	2.43902	0	CHH
LARD	R18	3.99535	1.71229	0	6.25	CHH		LARD	R18	1.1236	1.1236	0	2.24719	CHH		LARD	R18	3.0765	0	0	3.65854	CHH		LARD	R18	2.55331	0	0	4.32099	0	CHH
LARD	R19	4.54032	1.13508	0	6.21469	CHH		LARD	R19	1.15987	1.73981	0	3.44828	CHH		LARD	R19	3.16206	0	0	4.34783	CHH		LARD	R19	2.48187	0	0	3.06748	0	CHH
LARD	R20	4.51295	1.69236	0	6.74157	CHH		LARD	R20	1.17709	1.76563	0	4.04624	CHH		LARD	R20	2.49719	0	0	3.08642	CHH		LARD	R20	0.669269	0	0	1.84049	0	CHH
		CG_SV	CG_DMV	CG_DNMV	CG_TCIV					CG_SV.	CG_DMV.	CG_DNMV.	CG_TCIV					CG_SV.	CG_DMV.	CG_DNMV.	CG_TCIV					CG_SV.	CG_DMV.	CG_DHMV.	CG_TCIV	CG_dMET.
LARD	R1	5.54935	0.554935	0.554935	9.39227	CG		LARD	R1	1.70934	0	1.13956	5.08475	CG		LARD	R1	4.33937	0.619911	1.23982	8.64198	CG		LARD	R1	4.28068	1.83458	0.611525	8.53659	-1.22305	CG
LARD	R2	4.4387	0.554837	0.554837	7.73481	CG		LARD	R2	1.71543	0	1.14362	4.54545	CG		LARD	R2	6.15003	0.615003	1.23001	9.81595	CG		LARD	R2	8.18633	2.51887	0	11.9497	-2.51887	CG
LARD	R3	5.58511	0.558511	0.558511	10	CG		LARD	R3	2.83822	0	2.27057	7.34463	CG		LARD	R3	4.25145	0.60735	1.2147	7.27273	CG		LARD	R3	5.56048	1.85349	0	8.02469	-1.85349	CG
LARD	R4	4.46336	0.55792	0.55792	7.77778	CG		LARD	R4	2.78106	0	2.22485	5.55556	CG		LARD	R4	5.53616	0.615129	1.23026	9.20245	CG		LARD	R4	4.3377	1.85902	0.619672	9.25926	-1.23934	CG
LARD	R5	6.18012	0.561829	1.68549	12.8492	CG		LARD	R5	3.41362	0	1.13787	5.11364	CG		LARD	R5	4.31732	0.61676	1.23352	9.20245	CG		LARD	R5	4.29448	1.84049	0.613497	6.74847	-1.22699	CG
LARD	R6	4.42366	0.552958	0.552958	8.79121	CG		LARD	R6	3.98285	0	1.13796	8.47458	CG		LARD	R6	6.77539	1.23189	1.84783	13.4969	CG		LARD	R6	4.37923	1.87681	0.625604	7.5	-1.25121	CG
LARD	R7	3.95583	0.565118	0.565118	7.86517	CG		LARD	R7	2.8577	1.14308	1.14308	7.95455	CG		LARD	R7	6.0778	0.60778	2.43112	11.5152	CG		LARD	R7	4.375	1.25	0.625	6.25	-0.625	CG
LARD	R8	5.06003	0	0.562225	8.93855	CG		LARD	R8	2.85818	0	1.14327	6.25	CG		LARD	R8	6.16509	0.616509	1.23302	11.6564	CG		LARD	R8	4.3581	0.622586	0.622586	6.8323	0	CG
LARD	R9	5.08552	0.565058	0.565058	9.55056	CG		LARD	R9	1.68668	0	1.12445	4.46927	CG		LARD	R9	6.08336	0.608336	3.65002	13.9394	CG		LARD	R9	5.50903	0.612115	0.612115	9.14634	0	CG
LARD	R10	3.90268	0.557526	0.557526	6.66667	CG		LARD	R10	1.6692	1.1128	1.1128	4.44444	CG		LARD	R10	6.09069	0.609069	2.43628	13.3333	CG		LARD	R10	4.34142	0.620203	0.620203	8.02469	0	CG
LARD	R11	4.49305	0.561631	0.561631	8.37989	CG		LARD	R11	5.17933	0	0	8.57143	CG		LARD	R11	6.20567	0.620567	1.8617	12.963	CG		LARD	R11	6.80124	0.618294	0.618294	9.25926	0	CG
LARD	R12	6.18045	0.561859	0.561859	11.1732	CG		LARD	R12	1.74248	0	0	3.44828	CG		LARD	R12	5.54105	0.615672	1.23134	9.81595	CG		LARD	R12	6.16216	1.23243	0	10.4294	-1.23243	CG
LARD	R13	4.55824	0.56978	0.56978	10.1695	CG		LARD	R13	3.97884	0	0	6.21469	CG		LARD	R13	6.17011	0.617011	1.23402	12.2699	CG		LARD	R13	4.98656	0.623321	0	7.45342	-0.623321	CG
LARD	R14	4.99642	0.555158	0.555158	8.83978	CG		LARD	R14	4.55754	0	0	5.68182	CG		LARD	R14	4.95141	1.23785	1.23785	9.25926	CG		LARD	R14	5.5792	0.619911	0	8.64198	-0.619911	CG
LARD	R15	3.87975	1.1085	0.554249	7.18232	CG		LARD	R15	2.25914	0	0	3.37079	CG		LARD	R15	4.97329	1.24332	1.24332	12.3457	CG		LARD	R15	8.02971	1.23534	1.23534	11.1111	0	CG
LARD	R16	3.3678	1.1226	0.561301	7.26257	CG		LARD	R16	3.96415	0	1.13261	6.21469	CG		LARD	R16	4.90164	1.22541	0.612705	9.7561	CG		LARD	R16	5.60493	0.62277	1.24554	9.31677	0.62277	CG
LARD	R17	5.11917	0.568797	0.568797	10.1695	CG		LARD	R17	2.29595	0	0	5.64972	CG		LARD	R17	4.93035	1.23259	2.46518	12.2699	CG		LARD	R17	5.49842	0.610936	0.610936	7.92683	0	CG
LARD	R18	5.15815	0.573127	0.573127	11.3636	CG		LARD	R18	1.69735	0	0	2.80899	CG		LARD	R18	4.90919	3.06824	1.2273	14.6341	CG		LARD	R18	4.95578	0.619473	1.85842	9.87654	1.23895	CG
LARD	R19	5.11425	0.56825	0.56825	9.60452	CG		LARD	R19	3.49107	0	0	7.47126	CG		LARD	R19	6.2277	1.86831	1.86831	12.4224	CG		LARD	R19	5.52147	0.613497	1.22699	7.36196	0.613497	CG
LARD	R20	4.53423	1.70033	0.566778	12.3596	CG		LARD	R20	1.77715	0	0	5.78035	CG		LARD	R20	4.96829	1.86311	1.86311	13.5802	CG		LARD	R20	5.53051	1.229	1.229	9.20245	0	CG
		CHG_SV	CHG_DMV	CHG_DNMV	CHG_TCIV					CHG_SV.	CHG_DMV.	CHG_DNMV.	CHG_TCIV					CHG_SV.	CHG_DMV.	CHG_DNMV.	CHG_TCIV					CHG_SV.	CHG_DMV.	CHG_DHMV.	CHG_TCIV	CHG_dMET.
LARD	R1	0.575506	0	0	1.10497	CHG		LARD	R1	0	0.588512	0	1.12994	CHG		LARD	R1	4.32099	0	1.23457	5.55556	CHG		LARD	R1	0.609756	0	0	0.609756	0	CHG
LARD	R2	2.23297	0	0	2.76243	CHG		LARD	R2	0	0.591856	0	1.13636	CHG		LARD	R2	3.06748	0	1.22699	4.29448	CHG		LARD	R2	1.31027	0	1.31027	5.03145	1.31027	CHG
LARD	R3	1.13426	0	0	1.66667	CHG		LARD	R3	0.576742	0.576742	0	1.69492	CHG		LARD	R3	3.0303	0	1.21212	4.24242	CHG		LARD	R3	0.668724	0	0	1.85185	0	CHG
LARD	R4	1.15741	0	0	2.22222	CHG		LARD	R4	0.56713	0.56713	0	1.66667	CHG		LARD	R4	3.06748	0	0.613497	3.68098	CHG		LARD	R4	0.694444	0	0	2.46914	0	CHG
LARD	R5	1.16387	0	0	2.23464	CHG		LARD	R5	0	0.686553	0	3.40909	CHG		LARD	R5	3.06748	0	1.22699	4.29448	CHG		LARD	R5	0.639059	0	0.639059	2.45399	0.639059	CHG
LARD	R6	1.69414	0	0	2.74725	CHG		LARD	R6	0	0.588512	0	1.12994	CHG		LARD	R6	5.52147	0.613497	0	6.13497	CHG		LARD	R6	0.664062	0	0.664062	3.125	0.664062	CHG
LARD	R7	3.37079	0	0	3.37079	CHG		LARD	R7	0	0.591856	0	1.13636	CHG		LARD	R7	6.66667	0	1.21212	7.87879	CHG		LARD	R7	0	0	0.703125	2.5	0.703125	CHG
LARD	R8	1.14836	0	0.574178	2.7933	CHG		LARD	R8	0	0.591856	0	1.13636	CHG		LARD	R8	3.68098	0	1.22699	4.90798	CHG		LARD	R8	0	0	0.698758	2.48447	0.698758	CHG
LARD	R9	1.15481	0	0.577403	2.80899	CHG		LARD	R9	0	0.581937	0	1.11732	CHG		LARD	R9	2.46465	0.616162	0	4.24242	CHG		LARD	R9	0.609756	0	0	0.609756	0	CHG
LARD	R10	1.14198	0	0.570988	2.77778	CHG		LARD	R10	0	0.578704	0	1.11111	CHG		LARD	R10	2.43867	0.609668	1.21934	4.84848	CHG		LARD	R10	1.23457	0	0	1.23457	0	CHG
LARD	R11	1.13284	0	0.566418	2.23464	CHG		LARD	R11	0	0.595238	0	1.14286	CHG		LARD	R11	3.10785	0.621571	0	4.32099	CHG		LARD	R11	0.617284	0	0	0.617284	0	CHG
LARD	R12	1.14836	0	0.574178	2.7933	CHG		LARD	R12	0	0.646552	0	2.29885	CHG		LARD	R12	3.08574	0.617149	0.617149	4.90798	CHG		LARD	R12	0.639059	0	0	1.22699	0	CHG
LARD	R13	1.16133	0	0.580665	2.82486	CHG		LARD	R13	0	0.588512	0	1.12994	CHG		LARD	R13	3.69802	0.616337	1.23267	6.13497	CHG		LARD	R13	0.672878	0	0	1.86335	0	CHG
LARD	R14	1.13567	0	0.567833	2.76243	CHG		LARD	R14	0	0.568182	0	0.568182	CHG		LARD	R14	3.72299	1.241	0	5.55556	CHG		LARD	R14	0.668724	0	0	1.85185	0	CHG
LARD	R15	1.13567	0	0.567833	2.76243	CHG		LARD	R15	0.573502	0.573502	0	1.68539	CHG		LARD	R15	3.09928	1.23971	1.85957	6.79012	CHG		LARD	R15	0.668724	0	0	1.85185	0	CHG
LARD	R16	1.13284	0	0.566418	2.23464	CHG		LARD	R16	0	0.588512	0	1.12994	CHG		LARD	R16	3.0629	1.22516	1.22516	6.09756	CHG		LARD	R16	0.646998	0	0.646998	2.48447	0.646998	CHG
LARD	R17	1.16133	0	0.580665	2.82486	CHG		LARD	R17	0	0.612053	0	1.69492	CHG		LARD	R17	3.68098	1.22699	0	4.90798	CHG		LARD	R17	2.43902	0	0	2.43902	0	CHG
LARD	R18	1.75189	0	0	2.84091	CHG		LARD	R18	1.1392	0.5696	0	2.24719	CHG		LARD	R18	3.06693	1.22677	0	4.87805	CHG		LARD	R18	1.87114	0	0.623714	3.08642	0.623714	CHG
LARD	R19	1.16133	0	0.580665	2.82486	CHG		LARD	R19	0	0.598659	0	1.14943	CHG		LARD	R19	3.76121	1.25374	0.626869	6.8323	CHG		LARD	R19	2.45399	0	0.613497	3.06748	0.613497	CHG
LARD	R20	1.15481	0	0.577403	2.80899	CHG		LARD	R20	1.15607	0	0	1.15607	CHG		LARD	R20	4.32099	1.23457	0	5.55556	CHG		LARD	R20	2.45399	0	4.29448	6.74847	4.29448	CHG
		CHH_SV	CHH_DMV	CHH_DNMV	CHH_TCIV					CHH_SV.	CHH_DMV.	CHH_DNMV.	CHH_TCIV					CHH_SV.	CHH_DMV.	CHH_DNMV.	CHH_TCIV					CHH_SV.	CHH_DMV.	CHH_DHMV.	CHH_TCIV	CHH_dMET.
TRIM	R1	4.20406	1.57652	1.05101	10.4167	CHH		TRIM	R1	5.8136	2.64254	0	10.5263	CHH		TRIM	R1	8.36111	1.96732	1.96732	14.7059	CHH		TRIM	R1	3.64796	0	0	8.16327	0	CHH
TRIM	R2	5.68243	0	6.19901	13.4021	CHH		TRIM	R2	8.48576	2.6518	0	12.6984	CHH		TRIM	R2	9.2449	0	1.02721	14.2857	CHH		TRIM	R2	8.10774	1.01347	1.01347	12.1212	0	CHH
TRIM	R3	9.07538	2.01675	1.51256	15.0754	CHH		TRIM	R3	5.17485	3.6224	0	10.8247	CHH		TRIM	R3	9.73427	2.04932	0.51233	15.3061	CHH		TRIM	R3	5.64103	1.02564	0	8.67347	-1.02564	CHH
TRIM	R4	8.45045	1.05631	0.528153	15.1832	CHH		TRIM	R4	8.3649	3.13684	0	14.0625	CHH		TRIM	R4	10.7371	0	1.02259	16.7513	CHH		TRIM	R4	6.78814	1.04433	0	11.399	-1.04433	CHH
TRIM	R5	6.73826	2.59164	1.55498	14.433	CHH		TRIM	R5	11.3906	3.10653	1.03551	19.5876	CHH		TRIM	R5	8.58768	1.01031	0	12.5628	CHH		TRIM	R5	4.30851	0	0	7.44681	0	CHH
TRIM	R6	8.8278	0	0.519282	13.4021	CHH		TRIM	R6	7.28686	4.16392	0	14.5078	CHH		TRIM	R6	5.19814	0	0.519814	10.2564	CHH		TRIM	R6	4.15726	1.03932	0	9.23077	-1.03932	CHH
TRIM	R7	8.34114	1.04264	2.08529	19.0722	CHH		TRIM	R7	6.81033	3.14323	0.523872	14.0625	CHH		TRIM	R7	10.5866	1.00825	1.51237	15.5779	CHH		TRIM	R7	6.20029	0	1.03338	8.24742	1.03338	CHH
TRIM	R8	6.75132	2.07733	2.07733	18.9744	CHH		TRIM	R8	9.48583	2.63495	1.58097	14.7368	CHH		TRIM	R8	11.0367	1.505	2.50833	18	CHH		TRIM	R8	4.18557	1.04639	0	9.79381	-1.04639	CHH
TRIM	R9	8.27797	0	1.03475	11.3402	CHH		TRIM	R9	9.0273	2.65509	0.531018	14.8148	CHH		TRIM	R9	8.8067	1.03608	0.518041	13.4021	CHH		TRIM	R9	3.17408	1.05803	0	6.80628	-1.05803	CHH
TRIM	R10	6.35522	0	0.529601	11.5183	CHH		TRIM	R10	7.84209	3.13684	0.522806	14.0625	CHH		TRIM	R10	8.4127	1.05159	1.57738	17.1875	CHH		TRIM	R10	5.69859	1.03611	0	12.7551	-1.03611	CHH
TRIM	R11	9.39174	0	5.21763	16.1458	CHH		TRIM	R11	7.35851	2.62804	0.525608	16.1458	CHH		TRIM	R11	9.63902	3.0439	0.507317	16.6667	CHH		TRIM	R11	4.83633	1.07474	1.07474	11.1702	0	CHH
TRIM	R12	10.2936	0.514679	1.02936	14.359	CHH		TRIM	R12	10.462	1.56929	0	15.1042	CHH		TRIM	R12	8.98967	1.9977	1.9977	15.9204	CHH		TRIM	R12	7.34375	0	0	10.4167	0	CHH
TRIM	R13	7.35761	0	4.20435	14.1361	CHH		TRIM	R13	10.4367	2.60917	0.521835	15.1042	CHH		TRIM	R13	6.62901	2.0397	1.01985	15.1515	CHH		TRIM	R13	2.66291	1.06516	0	6.31579	-1.06516	CHH
TRIM	R14	9.37588	1.56265	0.520882	15.0259	CHH		TRIM	R14	9.92332	2.6114	0	14.5833	CHH		TRIM	R14	10.4745	1.04745	1.04745	16.6667	CHH		TRIM	R14	0	1.1658	0	8.80829	-1.1658	CHH
TRIM	R15	6.59985	1.01536	0.507681	10.6061	CHH		TRIM	R15	7.8311	3.13244	0	12.5	CHH		TRIM	R15	6.94581	1.98452	1.48839	14.7783	CHH		TRIM	R15	3.6617	1.0462	0	8.76289	-1.0462	CHH
TRIM	R16	5.62447	1.53395	1.02263	11.6751	CHH		TRIM	R16	5.28469	3.17081	0	13.089	CHH		TRIM	R16	8.71947	2.56455	0	14.7959	CHH		TRIM	R16	6.7037	1.03134	0	10.2564	-1.03134	CHH
TRIM	R17	7.81774	0.521183	0.521183	11.9171	CHH		TRIM	R17	8.8785	3.13359	0	17.6166	CHH		TRIM	R17	7.48729	1.60442	0	14.8148	CHH		TRIM	R17	4.64286	0	0	7.65306	0	CHH
TRIM	R18	6.25216	2.08405	1.04203	12.4352	CHH		TRIM	R18	4.67784	3.11856	0.519759	12.3711	CHH		TRIM	R18	7.4595	2.9838	0.4973	13.8614	CHH		TRIM	R18	5.11139	1.02228	0	8.62944	-1.02228	CHH
TRIM	R19	9.90422	0.521275	1.04255	15.544	CHH		TRIM	R19	9.91292	2.60866	0	17.6166	CHH		TRIM	R19	8.14815	2.03704	0	15.1515	CHH		TRIM	R19	5.60237	0	2.03723	9.13706	2.03723	CHH
TRIM	R20	7.71368	1.02849	0.514245	10.7692	CHH		TRIM	R20	5.65446	1.54212	0	8.20513	CHH		TRIM	R20	6.68178	2.05593	0.513983	13.2653	CHH		TRIM	R20	7.73756	1.03167	0	11.7949	-1.03167	CHH
		CG_SV	CG_DMV	CG_DNMV	CG_TCIV					CG_SV.	CG_DMV.	CG_DNMV.	CG_TCIV					CG_SV.	CG_DMV.	CG_DNMV.	CG_TCIV					CG_SV.	CG_DMV.	CG_DHMV.	CG_TCIV	CG_dMET.
TRIM	R1	3.17779	0	1.05926	9.375	CG		TRIM	R1	2.67899	0	2.1432	11.0526	CG		TRIM	R1	2.52385	0	0	7.84314	CG		TRIM	R1	3.59901	0	0	5.61224	0	CG
TRIM	R2	4.68843	0.520937	2.08375	12.8866	CG		TRIM	R2	2.16216	0	0.540541	6.87831	CG		TRIM	R2	4.13127	0.516409	0.516409	9.69388	CG		TRIM	R2	6.58229	0	1.51899	9.59596	1.51899	CG
TRIM	R3	6.55789	0.504453	0	9.04523	CG		TRIM	R3	4.15157	0	0	6.18557	CG		TRIM	R3	3.6153	0.516472	1.54942	10.7143	CG		TRIM	R3	5.14801	0	1.0296	10.2041	1.0296	CG
TRIM	R4	6.31538	0.526281	0	9.42408	CG		TRIM	R4	2.64816	0	1.58889	9.375	CG		TRIM	R4	7.65423	0.510282	1.02056	12.6904	CG		TRIM	R4	2.14956	0	0	7.77202	0	CG
TRIM	R5	4.15467	0.519334	0	7.21649	CG		TRIM	R5	5.18947	0	2.07579	10.8247	CG		TRIM	R5	5.05483	0.505483	2.52742	11.5578	CG		TRIM	R5	3.79259	0	0.541798	10.1064	0.541798	CG
TRIM	R6	4.17944	0.52243	0	9.27835	CG		TRIM	R6	0.574149	0	0	4.66321	CG		TRIM	R6	3.66857	0.524082	0	10.7692	CG		TRIM	R6	4.62978	0	2.05768	8.20513	2.05768	CG
TRIM	R7	4.18563	0.523204	0	9.79381	CG		TRIM	R7	2.1326	0	0	5.72917	CG		TRIM	R7	4.07936	1.01984	0.509921	11.5578	CG		TRIM	R7	5.69564	0	0.517786	8.24742	0.517786	CG
TRIM	R8	3.12444	0.520741	0	7.69231	CG		TRIM	R8	0	0	1.13087	6.84211	CG		TRIM	R8	4.05405	0	0	8	CG		TRIM	R8	5.17205	0	1.03441	7.73196	1.03441	CG
TRIM	R9	4.67679	0.519643	0	8.24742	CG		TRIM	R9	0.545784	0	1.09157	5.29101	CG		TRIM	R9	3.15846	0.52641	0	9.27835	CG		TRIM	R9	1.12495	0	0	6.80628	0	CG
TRIM	R10	4.23801	0	0	7.8534	CG		TRIM	R10	5.77433	0	0.524939	9.89583	CG		TRIM	R10	3.68525	0.526464	1.05293	9.375	CG		TRIM	R10	2.56826	0	0.513651	4.59184	0.513651	CG
TRIM	R11	5.78078	0.525526	0	10.4167	CG		TRIM	R11	2.65947	0	1.06379	9.375	CG		TRIM	R11	4.61916	0.513241	0	11.1111	CG		TRIM	R11	6.43606	0	0.536338	11.1702	0.536338	CG
TRIM	R12	8.24598	1.54612	0	13.3333	CG		TRIM	R12	3.17427	0	0	6.77083	CG		TRIM	R12	4.53262	0.503624	0.503624	10.4478	CG		TRIM	R12	4.22923	0	0.528654	9.89583	0.528654	CG
TRIM	R13	7.34732	0.524809	1.04962	10.4712	CG		TRIM	R13	3.14846	0	1.57423	7.29167	CG		TRIM	R13	5.07894	0.507894	0.507894	8.58586	CG		TRIM	R13	5.30842	0	0.530842	9.47368	0.530842	CG
TRIM	R14	6.25123	0.520935	1.04187	10.8808	CG		TRIM	R14	2.63936	0	0.527872	6.25	CG		TRIM	R14	4.75084	0.527872	0	10.4167	CG		TRIM	R14	3.17182	0	0	7.77202	0	CG
TRIM	R15	9.12441	1.52074	0.506912	14.1414	CG		TRIM	R15	3.68963	0	1.05418	8.85417	CG		TRIM	R15	4.48842	1.49614	0	11.33	CG		TRIM	R15	3.14154	0	0	6.70103	0	CG
TRIM	R16	5.63406	0.512187	0	10.1523	CG		TRIM	R16	3.71995	0	1.06284	9.94764	CG		TRIM	R16	3.11441	0.519069	0	8.16327	CG		TRIM	R16	5.67279	0	0.515708	8.71795	0.515708	CG
TRIM	R17	6.77776	0	0	9.84456	CG		TRIM	R17	4.16842	0	2.08421	8.80829	CG		TRIM	R17	2.72892	0.545784	0	10.582	CG		TRIM	R17	4.66768	0	0	10.2041	0	CG
TRIM	R18	3.18083	0.530138	0	9.84456	CG		TRIM	R18	2.60054	0	2.08043	7.73196	CG		TRIM	R18	3.49344	0.499063	0.998127	7.92079	CG		TRIM	R18	4.16381	0	0	11.6751	0	CG
TRIM	R19	6.78476	0	0	10.3627	CG		TRIM	R19	1.61742	0	0	6.21762	CG		TRIM	R19	2.56364	1.53819	0	8.58586	CG		TRIM	R19	6.62685	0	1.52927	10.6599	1.52927	CG
TRIM	R20	7.228	0	0	10.7692	CG		TRIM	R20	4.16416	0	0.520521	9.74359	CG		TRIM	R20	5.17726	0.517726	0	11.7347	CG		TRIM	R20	7.25832	0	1.0369	14.8718	1.0369	CG
		CHG_SV	CHG_DMV	CHG_DNMV	CHG_TCIV					CHG_SV.	CHG_DMV.	CHG_DNMV.	CHG_TCIV					CHG_SV.	CHG_DMV.	CHG_DNMV.	CHG_TCIV					CHG_SV.	CHG_DMV.	CHG_DHMV.	CHG_TCIV	CHG_dMET.
TRIM	R1	3.71068	2.12039	0	10.4167	CHG		TRIM	R1	1.06636	1.59954	0	4.21053	CHG		TRIM	R1	7.40342	0.987123	0.987123	12.2549	CHG		TRIM	R1	7.72157	0	1.02954	12.2449	1.02954	CHG
TRIM	R2	7.2361	0	1.03373	9.27835	CHG		TRIM	R2	7.44131	2.12609	0.531522	12.1693	CHG		TRIM	R2	5.18271	0	0.518271	9.69388	CHG		TRIM	R2	4.60035	0	0	7.07071	0	CHG
TRIM	R3	4.61337	2.05039	0	12.5628	CHG		TRIM	R3	4.67519	2.07786	0.519466	9.79381	CHG		TRIM	R3	3.70453	0	0	9.69388	CHG		TRIM	R3	6.18456	0	1.54614	11.2245	1.54614	CHG
TRIM	R4	6.2998	2.09993	0	9.42408	CHG		TRIM	R4	3.69207	2.10975	0.527438	9.89583	CHG		TRIM	R4	6.65363	2.04727	2.04727	14.7208	CHG		TRIM	R4	4.70008	0	1.04446	7.77202	1.04446	CHG
TRIM	R5	4.1375	2.06875	0.517188	7.73196	CHG		TRIM	R5	4.67519	2.07786	0.519466	9.79381	CHG		TRIM	R5	2.57811	0	0	5.52764	CHG		TRIM	R5	4.28378	0	2.67736	9.04255	2.67736	CHG
TRIM	R6	3.13985	2.09323	0	8.76289	CHG		TRIM	R6	5.19637	2.07855	0.519637	8.80829	CHG		TRIM	R6	3.11037	1.55518	1.55518	9.23077	CHG		TRIM	R6	3.16611	0	0	7.17949	0	CHG
TRIM	R7	2.07306	0	0	2.57732	CHG		TRIM	R7	3.16823	2.11215	0.528039	9.375	CHG		TRIM	R7	6.0957	1.52392	0.507975	12.0603	CHG		TRIM	R7	4.22456	0	0	8.76289	0	CHG
TRIM	R8	1.57191	2.09588	0	7.17949	CHG		TRIM	R8	4.76061	2.11582	0	8.42105	CHG		TRIM	R8	2.54755	1.52853	0	7.5	CHG		TRIM	R8	5.22187	0	0	8.24742	0	CHG
TRIM	R9	5.24084	1.57225	0	11.8557	CHG		TRIM	R9	2.16816	2.16816	0	8.99471	CHG		TRIM	R9	3.16002	0	0	6.18557	CHG		TRIM	R9	4.3023	0	0	9.42408	0	CHG
TRIM	R10	5.28872	2.11549	0.528872	11.5183	CHG		TRIM	R10	6.81413	1.57249	0.524163	11.4583	CHG		TRIM	R10	3.18444	0.53074	0.53074	7.8125	CHG		TRIM	R10	8.21546	0	0.513466	11.2245	0.513466	CHG
TRIM	R11	1.60617	2.14156	0	8.33333	CHG		TRIM	R11	6.26698	1.0445	1.0445	9.375	CHG		TRIM	R11	4.61133	2.04948	1.02474	12.6263	CHG		TRIM	R11	7.57632	0	0.541166	14.3617	0.541166	CHG
TRIM	R12	5.2158	2.08632	0	12.8205	CHG		TRIM	R12	5.80701	1.58373	1.05582	13.5417	CHG		TRIM	R12	5.02244	1.50673	1.50673	11.4428	CHG		TRIM	R12	8.37359	0	1.0467	11.4583	1.0467	CHG
TRIM	R13	4.2416	2.1208	0	9.94764	CHG		TRIM	R13	5.75115	2.61416	0.522831	10.4167	CHG		TRIM	R13	3.58426	1.53611	0.512037	9.09091	CHG		TRIM	R13	5.34325	0	0	8.94737	0	CHG
TRIM	R14	4.74119	2.1072	0	11.9171	CHG		TRIM	R14	6.27398	2.09133	0.522831	10.4167	CHG		TRIM	R14	3.19293	2.12862	0	10.4167	CHG		TRIM	R14	3.71705	0	0	7.77202	0	CHG
TRIM	R15	6.59624	0.507403	0	8.58586	CHG		TRIM	R15	7.30928	1.56627	0.522091	10.4167	CHG		TRIM	R15	6.45035	1.98472	0.49618	11.8227	CHG		TRIM	R15	4.68502	0	1.04111	8.24742	1.04111	CHG
TRIM	R16	2.08931	0.522328	0.522328	7.1066	CHG		TRIM	R16	8.39352	2.09838	1.04919	12.5654	CHG		TRIM	R16	4.13003	1.54876	0	8.67347	CHG		TRIM	R16	5.21942	0	0.521942	10.2564	0.521942	CHG
TRIM	R17	1.05129	2.10258	0	5.18135	CHG		TRIM	R17	5.21138	2.08455	0.521138	9.84456	CHG		TRIM	R17	4.34323	0.542903	0.542903	11.6402	CHG		TRIM	R17	4.69166	0	0	9.18367	0	CHG
TRIM	R18	5.19637	1.55891	1.03927	8.80829	CHG		TRIM	R18	5.73173	2.08427	0.521067	12.3711	CHG		TRIM	R18	4.04649	0	0	7.92079	CHG		TRIM	R18	6.70419	0	1.03141	13.198	1.03141	CHG
TRIM	R19	6.26267	1.56567	0	10.3627	CHG		TRIM	R19	3.68429	2.10531	0	9.84456	CHG		TRIM	R19	4.07177	1.01794	2.03589	9.59596	CHG		TRIM	R19	5.13132	0	0	7.61421	0	CHG
TRIM	R20	4.66169	2.07186	0	9.74359			TRIM	R20	4.64883	2.06615	1.03307	10.2564	CHG		TRIM	R20	5.13373	0	2.05349	9.18367	CHG		TRIM	R20	5.19915	0	0.519915	9.23077	0.519915	CHG
		CHH_SV	CHH_DMV	CHH_DNMV	CHH_TCIV					CHH_SV.	CHH_DMV.	CHH_DNMV.	CHH_TCIV					CHH_SV.	CHH_DMV.	CHH_DNMV.	CHH_TCIV					CHH_SV.	CHH_DMV.	CHH_DHMV.	CHH_TCIV	CHH_dMET.
Ty1Copia	R1	6.19469	0	0	6.19469	CHH		Ty1Copia	R1	8.69565	0	1.73913	10.4348	CHH		Ty1Copia	R1	3.39414	0.848535	0	5.88235	CHH		Ty1Copia	R1	1.68067	0	0	1.68067	0	CHH
Ty1Copia	R2	4.42478	0	0	4.42478	CHH		Ty1Copia	R2	6.97773	0	0	7.82609	CHH		Ty1Copia	R2	7.56303	0	0.840336	8.40336	CHH		Ty1Copia	R2	3.36134	0	0	3.36134	0	CHH
Ty1Copia	R3	4.46795	0	0	6.19469	CHH		Ty1Copia	R3	5.32734	0	1.77578	10.5263	CHH		Ty1Copia	R3	10.9244	0	0	10.9244	CHH		Ty1Copia	R3	1.76266	0	0	5.04202	0	CHH
Ty1Copia	R4	2.68724	2.68724	0	7.9646	CHH		Ty1Copia	R4	5.34211	0	1.7807	8.84956	CHH		Ty1Copia	R4	6.72269	0	0.840336	7.56303	CHH		Ty1Copia	R4	5.10542	0	0	5.9322	0	CHH
Ty1Copia	R5	2.65909	3.54545	0	8.77193	CHH		Ty1Copia	R5	9.56522	0	0	9.56522	CHH		Ty1Copia	R5	6.80722	1.70181	1.70181	11.8644	CHH		Ty1Copia	R5	1.71558	0	0	2.54237	0	CHH
Ty1Copia	R6	7.03656	0.87957	0	8.77193	CHH		Ty1Copia	R6	6.95652	0	0	6.95652	CHH		Ty1Copia	R6	7.65812	1.70181	0.850903	11.8644	CHH		Ty1Copia	R6	1.68067	0	0.840336	2.52101	0.840336	CHH
Ty1Copia	R7	5.2815	0.880249	0	7.01754	CHH		Ty1Copia	R7	4.31034	0.862069	0	5.17241	CHH		Ty1Copia	R7	8.36721	1.67344	0	11.6667	CHH		Ty1Copia	R7	5.08301	0	0	6.72269	0	CHH
Ty1Copia	R8	7.03656	0.87957	0	8.77193	CHH		Ty1Copia	R8	5.21739	0	0	5.21739	CHH		Ty1Copia	R8	3.36134	1.68067	0	5.04202	CHH		Ty1Copia	R8	0.881328	0.881328	0	5.04202	-0.881328	CHH
Ty1Copia	R9	4.45176	2.67106	0	8.84956	CHH		Ty1Copia	R9	5.26511	0	1.75504	9.56522	CHH		Ty1Copia	R9	5.11575	1.70525	0	8.47458	CHH		Ty1Copia	R9	1.7372	0.868598	0	4.2735	-0.868598	CHH
Ty1Copia	R10	4.45561	1.78225	0	7.9646	CHH		Ty1Copia	R10	7.84199	0	2.614	11.3043	CHH		Ty1Copia	R10	3.36134	1.68067	0	5.04202	CHH		Ty1Copia	R10	5.10542	0	0	5.9322	0	CHH
Ty1Copia	R11	7.77318	3.45475	0	12.069	CHH		Ty1Copia	R11	6.11995	0	1.74856	9.56522	CHH		Ty1Copia	R11	6.61157	1.65289	0.826446	9.09091	CHH		Ty1Copia	R11	1.71558	0	0	2.54237	0	CHH
Ty1Copia	R12	3.58916	2.69187	0	9.73451	CHH		Ty1Copia	R12	11.3256	0	0	12.1739	CHH		Ty1Copia	R12	4.16667	1.66667	0.833333	6.66667	CHH		Ty1Copia	R12	0.875547	0	0.875547	3.4188	0.875547	CHH
Ty1Copia	R13	6.23786	0	0	7.9646	CHH		Ty1Copia	R13	5.20846	0.868076	0	7.75862	CHH		Ty1Copia	R13	5.83333	1.66667	0	7.5	CHH		Ty1Copia	R13	1.79279	0	0	5.12821	0	CHH
Ty1Copia	R14	7.9646	0	0	7.9646	CHH		Ty1Copia	R14	2.64051	0	0.88017	5.21739	CHH		Ty1Copia	R14	5	1.66667	0.833333	7.5	CHH		Ty1Copia	R14	4.20168	0	0	4.20168	0	CHH
Ty1Copia	R15	7.98619	0	0	8.84956	CHH		Ty1Copia	R15	3.47826	0	2.6087	6.08696	CHH		Ty1Copia	R15	9.91736	1.65289	0.826446	12.3967	CHH		Ty1Copia	R15	3.4466	0.86165	0.86165	6.83761	0	CHH
Ty1Copia	R16	6.27139	0.895914	0	13.1579	CHH		Ty1Copia	R16	5.36729	0	2.68365	11.5044	CHH		Ty1Copia	R16	5.86495	1.6757	0	9.16667	CHH		Ty1Copia	R16	5.95029	0.850041	0	7.62712	-0.850041	CHH
Ty1Copia	R17	8.68539	2.60562	0	14.6552	CHH		Ty1Copia	R17	6.95652	0	0	6.95652	CHH		Ty1Copia	R17	7.53049	1.67344	0.836721	11.6667	CHH		Ty1Copia	R17	1.75109	0	0	3.4188	0	CHH
Ty1Copia	R18	4.43945	2.66367	0	10.5263	CHH		Ty1Copia	R18	7.18757	0	0	11.5044	CHH		Ty1Copia	R18	6.72269	0	1.68067	8.40336	CHH		Ty1Copia	R18	5.10025	0.850041	0.850041	7.62712	0	CHH
Ty1Copia	R19	3.58916	2.69187	0	9.73451	CHH		Ty1Copia	R19	7.12281	0	0	8.84956	CHH		Ty1Copia	R19	10.1192	0	1.68653	13.4454	CHH		Ty1Copia	R19	4.30825	0.86165	0	6.83761	-0.86165	CHH
Ty1Copia	R20	7.91224	1.75828	0	10.5263	CHH		Ty1Copia	R20	6.08696	0	0.869565	6.95652	CHH		Ty1Copia	R20	6.63845	1.65961	1.65961	11.5702	CHH		Ty1Copia	R20	3.4466	0.86165	0.86165	6.83761	0	CHH
		CG_SV	CG_DMV	CG_DNMV	CG_TCIV					CG_SV.	CG_DMV.	CG_DNMV.	CG_TCIV					CG_SV.	CG_DMV.	CG_DNMV.	CG_TCIV					CG_SV.	CG_DMV.	CG_DHMV.	CG_TCIV	CG_dMET.
Ty1Copia	R1	0.940265	0	0	2.65487	CG		Ty1Copia	R1	1.73913	0	0	1.73913	CG		Ty1Copia	R1	1.70693	0	0	2.52101	CG		Ty1Copia	R1	1.68067	0	0	1.68067	0	CG
Ty1Copia	R2	0.912611	0	0	1.76991	CG		Ty1Copia	R2	1.73913	0	0	1.73913	CG		Ty1Copia	R2	1.70693	0	0	2.52101	CG		Ty1Copia	R2	1.68067	0	0	1.68067	0	CG
Ty1Copia	R3	0.912611	0	0	1.76991	CG		Ty1Copia	R3	1.75439	0.877193	0	2.63158	CG		Ty1Copia	R3	1.70693	0	0	2.52101	CG		Ty1Copia	R3	1.68067	0	0	1.68067	0	CG
Ty1Copia	R4	0.912611	0	0	1.76991	CG		Ty1Copia	R4	1.76991	0	0	1.76991	CG		Ty1Copia	R4	1.70693	0	0	2.52101	CG		Ty1Copia	R4	1.69492	0	0	1.69492	0	CG
Ty1Copia	R5	0.904605	0	0	1.75439	CG		Ty1Copia	R5	1.73913	0	0	1.73913	CG		Ty1Copia	R5	1.7214	0	0	2.54237	CG		Ty1Copia	R5	1.69492	0	0	1.69492	0	CG
Ty1Copia	R6	0.904605	0	0	1.75439	CG		Ty1Copia	R6	0.869565	0	0	0.869565	CG		Ty1Copia	R6	1.7214	0	0	2.54237	CG		Ty1Copia	R6	1.68067	0	0	1.68067	0	CG
Ty1Copia	R7	0.904605	0	0	1.75439	CG		Ty1Copia	R7	1.72414	0	0	1.72414	CG		Ty1Copia	R7	1.69271	0	0	2.5	CG		Ty1Copia	R7	1.68067	0	0	1.68067	0	CG
Ty1Copia	R8	0.904605	0	0	1.75439	CG		Ty1Copia	R8	1.73913	0	0	1.73913	CG		Ty1Copia	R8	1.70693	0	0	2.52101	CG		Ty1Copia	R8	1.68067	0	0	1.68067	0	CG
Ty1Copia	R9	0.912611	0	0	1.76991	CG		Ty1Copia	R9	1.73913	0	0	1.73913	CG		Ty1Copia	R9	1.7214	0	0	2.54237	CG		Ty1Copia	R9	1.7094	0	0	1.7094	0	CG
Ty1Copia	R10	0.912611	0	0	1.76991	CG		Ty1Copia	R10	1.73913	0	0	1.73913	CG		Ty1Copia	R10	1.70693	0	0	2.52101	CG		Ty1Copia	R10	1.69492	0	0	1.69492	0	CG
Ty1Copia	R11	0.889009	0	0	1.72414	CG		Ty1Copia	R11	1.73913	0	0	1.73913	CG		Ty1Copia	R11	1.67872	0	0	2.47934	CG		Ty1Copia	R11	1.69492	0	0	1.69492	0	CG
Ty1Copia	R12	0.912611	0	0	1.76991	CG		Ty1Copia	R12	1.73913	0	0	1.73913	CG		Ty1Copia	R12	1.69271	0	0	2.5	CG		Ty1Copia	R12	1.7094	0	0	1.7094	0	CG
Ty1Copia	R13	0.912611	0	0	1.76991	CG		Ty1Copia	R13	0.862069	0	0	0.862069	CG		Ty1Copia	R13	1.69271	0	0	2.5	CG		Ty1Copia	R13	1.7094	0	0	1.7094	0	CG
Ty1Copia	R14	0.912611	0	0	1.76991	CG		Ty1Copia	R14	1.73913	0	0	1.73913	CG		Ty1Copia	R14	1.69271	0	0	2.5	CG		Ty1Copia	R14	2.52101	0	0	2.52101	0	CG
Ty1Copia	R15	0.912611	0	0	1.76991	CG		Ty1Copia	R15	1.73913	0	0	1.73913	CG		Ty1Copia	R15	1.67872	0	0	2.47934	CG		Ty1Copia	R15	1.7094	0	0	1.7094	0	CG
Ty1Copia	R16	0.904605	0	0	1.75439	CG		Ty1Copia	R16	1.76991	0	0	1.76991	CG		Ty1Copia	R16	1.69271	0	0	2.5	CG		Ty1Copia	R16	1.69492	0	0	1.69492	0	CG
Ty1Copia	R17	0.889009	0	0	1.72414	CG		Ty1Copia	R17	1.73913	0	0	1.73913	CG		Ty1Copia	R17	1.69271	0	0	2.5	CG		Ty1Copia	R17	1.7094	0	0	1.7094	0	CG
Ty1Copia	R18	0.904605	0	0	1.75439	CG		Ty1Copia	R18	1.76991	0	0	1.76991	CG		Ty1Copia	R18	1.70693	0	0	2.52101	CG		Ty1Copia	R18	1.69492	0	0	1.69492	0	CG
Ty1Copia	R19	0.912611	0	0	1.76991	CG		Ty1Copia	R19	1.76991	0	0	1.76991	CG		Ty1Copia	R19	1.70693	0	0	2.52101	CG		Ty1Copia	R19	1.7094	0	0	1.7094	0	CG
Ty1Copia	R20	0.877193	0	0	0.877193	CG		Ty1Copia	R20	1.73913	0	0	1.73913	CG		Ty1Copia	R20	1.67872	0	0	2.47934	CG		Ty1Copia	R20	1.7094	0	0	1.7094	0	CG
		CHG_SV	CHG_DMV	CHG_DNMV	CHG_TCIV					CHG_SV.	CHG_DMV.	CHG_DNMV.	CHG_TCIV					CHG_SV.	CHG_DMV.	CHG_DNMV.	CHG_TCIV					CHG_SV.	CHG_DMV.	CHG_DHMV.	CHG_TCIV	CHG_dMET.
Ty1Copia	R1	0.884956	0	0	0.884956	CHG		Ty1Copia	R1	0.869565	0	0.869565	1.73913	CHG		Ty1Copia	R1	1.70614	1.70614	0	5.04202	CHG		Ty1Copia	R1	0.846702	2.54011	0	4.20168	-2.54011	CHG
Ty1Copia	R2	0.884956	0	0	0.884956	CHG		Ty1Copia	R2	0.869565	0	0.869565	1.73913	CHG		Ty1Copia	R2	2.52101	2.52101	0	5.04202	CHG		Ty1Copia	R2	2.52101	0.840336	0	3.36134	-0.840336	CHG
Ty1Copia	R3	1.76991	0	0	1.76991	CHG		Ty1Copia	R3	0.877193	0	0.877193	1.75439	CHG		Ty1Copia	R3	3.36134	2.52101	0	5.88235	CHG		Ty1Copia	R3	2.52101	1.68067	0	4.20168	-1.68067	CHG
Ty1Copia	R4	2.65487	0	0	2.65487	CHG		Ty1Copia	R4	0.898364	0	0.898364	2.65487	CHG		Ty1Copia	R4	3.36134	1.68067	0	5.04202	CHG		Ty1Copia	R4	5.08475	1.69492	0	6.77966	-1.69492	CHG
Ty1Copia	R5	2.63158	0	0.877193	3.50877	CHG		Ty1Copia	R5	0.869565	0	0.869565	1.73913	CHG		Ty1Copia	R5	3.38983	2.54237	0	5.9322	CHG		Ty1Copia	R5	2.54237	1.69492	0	4.23729	-1.69492	CHG
Ty1Copia	R6	2.63158	0	0.877193	3.50877	CHG		Ty1Copia	R6	0.869565	0	0.869565	1.73913	CHG		Ty1Copia	R6	3.38983	2.54237	0	5.9322	CHG		Ty1Copia	R6	2.52101	1.68067	0	4.20168	-1.68067	CHG
Ty1Copia	R7	2.63158	0	0.877193	3.50877	CHG		Ty1Copia	R7	0.862069	0	0.862069	1.72414	CHG		Ty1Copia	R7	2.5	2.5	0	5	CHG		Ty1Copia	R7	4.20168	2.52101	0	6.72269	-2.52101	CHG
Ty1Copia	R8	3.50877	0	0.877193	4.38596	CHG		Ty1Copia	R8	0.869565	1.73913	0.869565	3.47826	CHG		Ty1Copia	R8	0.840336	2.52101	0	3.36134	CHG		Ty1Copia	R8	0.846702	2.54011	0	4.20168	-2.54011	CHG
Ty1Copia	R9	4.42478	0	0.884956	5.30973	CHG		Ty1Copia	R9	0.869565	0	0.869565	1.73913	CHG		Ty1Copia	R9	1.69492	1.69492	0	3.38983	CHG		Ty1Copia	R9	1.71976	2.57964	0	5.12821	-2.57964	CHG
Ty1Copia	R10	3.53982	0	0.884956	4.42478	CHG		Ty1Copia	R10	1.73913	1.73913	0.869565	4.34783	CHG		Ty1Copia	R10	2.52101	1.68067	0	4.20168	CHG		Ty1Copia	R10	1.70776	1.70776	0	4.23729	-1.70776	CHG
Ty1Copia	R11	1.72414	0	1.72414	3.44828	CHG		Ty1Copia	R11	1.73913	0	0.869565	2.6087	CHG		Ty1Copia	R11	4.13223	2.47934	0	6.61157	CHG		Ty1Copia	R11	2.55778	1.70519	0	5.08475	-1.70519	CHG
Ty1Copia	R12	2.65487	0	0.884956	3.53982	CHG		Ty1Copia	R12	1.73913	0	0.869565	2.6087	CHG		Ty1Copia	R12	4.16667	2.5	0	6.66667	CHG		Ty1Copia	R12	2.57964	1.71976	0	5.12821	-1.71976	CHG
Ty1Copia	R13	3.53982	0	0.884956	4.42478	CHG		Ty1Copia	R13	1.72414	0	0.862069	2.58621	CHG		Ty1Copia	R13	3.33333	2.5	0	5.83333	CHG		Ty1Copia	R13	1.71804	3.43607	0	5.98291	-3.43607	CHG
Ty1Copia	R14	4.42478	0	0.884956	5.30973	CHG		Ty1Copia	R14	1.73913	0	0.869565	2.6087	CHG		Ty1Copia	R14	2.5	2.5	0	5	CHG		Ty1Copia	R14	1.68795	4.21987	0	6.72269	-4.21987	CHG
Ty1Copia	R15	2.65487	0	0	2.65487	CHG		Ty1Copia	R15	1.73913	0	0.869565	2.6087	CHG		Ty1Copia	R15	2.47934	2.47934	0	4.95868	CHG		Ty1Copia	R15	1.71976	2.57964	0	5.12821	-2.57964	CHG
Ty1Copia	R16	1.78983	0	0.894914	4.38596	CHG		Ty1Copia	R16	3.53982	0	0.884956	4.42478	CHG		Ty1Copia	R16	2.5	1.66667	0	4.16667	CHG		Ty1Copia	R16	2.55338	3.40451	0	6.77966	-3.40451	CHG
Ty1Copia	R17	2.58621	0	0.862069	3.44828	CHG		Ty1Copia	R17	2.6087	0	0.869565	3.47826	CHG		Ty1Copia	R17	2.5	0.833333	0	3.33333	CHG		Ty1Copia	R17	3.4336	2.5752	0	6.83761	-2.5752	CHG
Ty1Copia	R18	4.38596	1.75439	0.877193	7.01754	CHG		Ty1Copia	R18	3.53982	1.76991	0.884956	6.19469	CHG		Ty1Copia	R18	1.68067	1.68067	0	3.36134	CHG		Ty1Copia	R18	2.55521	2.55521	0	5.9322	-2.55521	CHG
Ty1Copia	R19	2.65487	0	0.884956	3.53982	CHG		Ty1Copia	R19	2.65487	0	0.884956	3.53982	CHG		Ty1Copia	R19	2.52101	2.52101	0	5.04202	CHG		Ty1Copia	R19	0.859881	3.43952	0	5.12821	-3.43952	CHG
Ty1Copia	R20	2.63158	0	0.877193	3.50877	CHG		Ty1Copia	R20	3.47826	0	0.869565	4.34783	CHG		Ty1Copia	R20	4.13223	1.65289	0	5.78512	CHG		Ty1Copia	R20	0.874126	2.62238	0	5.98291	-2.62238	CHG
		CHH_SV	CHH_DMV	CHH_DNMV	CHH_TCIV					CHH_SV.	CHH_DMV.	CHH_DNMV.	CHH_TCIV					CHH_SV.	CHH_DMV.	CHH_DNMV.	CHH_TCIV					CHH_SV.	CHH_DMV.	CHH_DHMV.	CHH_TCIV	CHH_dMET.
Ty1Gypsy	R1	4.58133	2.6179	1.96343	9.80392	CHH		Ty1Gypsy	R1	1.93548	1.29032	1.29032	4.51613	CHH		Ty1Gypsy	R1	3.29902	4.61863	0.659804	9.86842	CHH		Ty1Gypsy	R1	3.2432	1.29728	0	5.80645	-1.29728	CHH
Ty1Gypsy	R2	3.29902	1.97941	3.29902	9.86842	CHH		Ty1Gypsy	R2	2.56894	3.85341	0	7.05128	CHH		Ty1Gypsy	R2	4.58056	5.23492	0.654366	11.1111	CHH		Ty1Gypsy	R2	3.85522	1.28507	0	5.76923	-1.28507	CHH
Ty1Gypsy	R3	2.5974	3.8961	1.94805	8.44156	CHH		Ty1Gypsy	R3	3.19072	2.55258	0.638144	7.00637	CHH		Ty1Gypsy	R3	5.26316	5.26316	0.657895	11.1842	CHH		Ty1Gypsy	R3	2.56948	2.56948	0.64237	6.41026	-1.92711	CHH
Ty1Gypsy	R4	5.89028	3.27238	0	9.80392	CHH		Ty1Gypsy	R4	2.59456	1.29728	0.648639	5.80645	CHH		Ty1Gypsy	R4	3.98504	3.98504	0.664174	9.93377	CHH		Ty1Gypsy	R4	3.23257	2.58606	0	6.45161	-2.58606	CHH
Ty1Gypsy	R5	3.92726	3.27272	1.30909	9.15033	CHH		Ty1Gypsy	R5	1.94766	1.29844	0.649219	5.16129	CHH		Ty1Gypsy	R5	4.61147	3.95269	0.658781	9.86842	CHH		Ty1Gypsy	R5	3.87827	2.58551	0	7.09677	-2.58551	CHH
Ty1Gypsy	R6	3.8814	3.8814	1.2938	10.3226	CHH		Ty1Gypsy	R6	3.84615	1.28205	1.28205	6.41026	CHH		Ty1Gypsy	R6	4.64742	4.64742	0.663918	11.2583	CHH		Ty1Gypsy	R6	2.58829	1.29415	0	5.76923	-1.29415	CHH
Ty1Gypsy	R7	5.22876	3.92157	1.30719	10.4575	CHH		Ty1Gypsy	R7	0.651248	1.95374	1.3025	5.80645	CHH		Ty1Gypsy	R7	4.61069	5.26936	0.658671	11.1842	CHH		Ty1Gypsy	R7	3.8643	1.2881	0	6.41026	-1.2881	CHH
Ty1Gypsy	R8	3.9265	3.9265	1.96325	10.4575	CHH		Ty1Gypsy	R8	2.60229	2.60229	0.650571	8.3871	CHH		Ty1Gypsy	R8	4.64159	4.64159	0.663085	10.596	CHH		Ty1Gypsy	R8	2.567	0.64175	0	4.4586	-0.64175	CHH
Ty1Gypsy	R9	4.54545	3.24675	1.2987	9.09091	CHH		Ty1Gypsy	R9	3.83477	2.55651	0.639128	8.28025	CHH		Ty1Gypsy	R9	4.64159	4.64159	0.663085	10.596	CHH		Ty1Gypsy	R9	2.60499	1.3025	0	5.80645	-1.3025	CHH
Ty1Gypsy	R10	5.80645	3.22581	1.29032	10.3226	CHH		Ty1Gypsy	R10	4.44431	3.17451	0	8.86076	CHH		Ty1Gypsy	R10	4.64159	4.64159	0.663085	10.596	CHH		Ty1Gypsy	R10	2.56914	3.21142	0	8.28025	-3.21142	CHH
Ty1Gypsy	R11	3.8961	3.8961	1.94805	9.74026	CHH		Ty1Gypsy	R11	3.84615	2.5641	0.641026	7.05128	CHH		Ty1Gypsy	R11	3.97928	3.97928	0.663213	9.27152	CHH		Ty1Gypsy	R11	3.87034	1.93517	0	7.69231	-1.93517	CHH
Ty1Gypsy	R12	3.95233	3.95233	1.97617	10.5263	CHH		Ty1Gypsy	R12	2.58673	2.58673	0	5.80645	CHH		Ty1Gypsy	R12	2.6717	3.33962	0.667925	7.33333	CHH		Ty1Gypsy	R12	3.87337	1.29112	0	7.05128	-1.29112	CHH
Ty1Gypsy	R13	3.26797	3.92157	1.96078	9.15033	CHH		Ty1Gypsy	R13	4.46507	2.55147	1.27573	8.9172	CHH		Ty1Gypsy	R13	3.95414	2.63609	0.659023	7.89474	CHH		Ty1Gypsy	R13	3.24609	2.59688	0	7.74194	-2.59688	CHH
Ty1Gypsy	R14	4.55158	3.25113	1.30045	9.74026	CHH		Ty1Gypsy	R14	2.5762	2.5762	0	6.41026	CHH		Ty1Gypsy	R14	2.65456	2.65456	0.66364	6.62252	CHH		Ty1Gypsy	R14	2.60151	1.95113	0	6.45161	-1.95113	CHH
Ty1Gypsy	R15	3.26207	3.91448	0.652414	9.74026	CHH		Ty1Gypsy	R15	2.59038	3.23798	0.647596	7.74194	CHH		Ty1Gypsy	R15	3.29568	3.29568	0	7.23684	CHH		Ty1Gypsy	R15	3.92761	0.654601	0	6.49351	-0.654601	CHH
Ty1Gypsy	R16	4.51613	3.87097	1.93548	10.3226	CHH		Ty1Gypsy	R16	3.22581	2.58065	0	5.80645	CHH		Ty1Gypsy	R16	4.64249	3.31606	0.663213	9.27152	CHH		Ty1Gypsy	R16	3.85935	3.21612	0	8.33333	-3.21612	CHH
Ty1Gypsy	R17	5.19481	3.8961	0.649351	9.74026	CHH		Ty1Gypsy	R17	4.55403	1.95173	0	7.14286	CHH		Ty1Gypsy	R17	3.95357	3.95357	0	8.55263	CHH		Ty1Gypsy	R17	5.18785	1.94544	0	9.03226	-1.94544	CHH
Ty1Gypsy	R18	3.8961	3.24675	2.5974	9.74026	CHH		Ty1Gypsy	R18	2.58023	2.58023	0.645057	7.69231	CHH		Ty1Gypsy	R18	5.92804	3.29335	1.31734	11.1842	CHH		Ty1Gypsy	R18	1.94766	1.94766	0	5.16129	-1.94766	CHH
Ty1Gypsy	R19	4.51613	3.87097	1.93548	10.3226	CHH		Ty1Gypsy	R19	5.74691	2.55418	1.27709	10.828	CHH		Ty1Gypsy	R19	4.64249	2.65285	1.32643	9.27152	CHH		Ty1Gypsy	R19	3.24407	2.59525	0.648813	8.3871	-1.94644	CHH
Ty1Gypsy	R20	4.55689	3.25492	1.95295	11.039	CHH		Ty1Gypsy	R20	5.77701	3.20945	0	9.61538	CHH		Ty1Gypsy	R20	4.64922	2.6567	1.32835	9.93377	CHH		Ty1Gypsy	R20	3.85422	1.92711	0	6.41026	-1.92711	CHH
		CG_SV	CG_DMV	CG_DNMV	CG_TCIV					CG_SV.	CG_DMV.	CG_DNMV.	CG_TCIV					CG_SV.	CG_DMV.	CG_DNMV.	CG_TCIV					CG_SV.	CG_DMV.	CG_DHMV.	CG_TCIV	CG_dMET.
Ty1Gypsy	R1	1.96516	1.96516	0.655054	5.22876	CG		Ty1Gypsy	R1	3.24021	0	1.29608	5.80645	CG		Ty1Gypsy	R1	2.63158	0	1.31579	3.94737	CG		Ty1Gypsy	R1	0.660282	0.660282	0	3.22581	-0.660282	CG
Ty1Gypsy	R2	2.63569	1.97677	1.97677	7.23684	CG		Ty1Gypsy	R2	1.9351	0	1.29006	4.48718	CG		Ty1Gypsy	R2	2.61949	2.61949	0	5.88235	CG		Ty1Gypsy	R2	0.644364	1.28873	0	2.5641	-1.28873	CG
Ty1Gypsy	R3	2.60847	2.60847	1.95635	9.09091	CG		Ty1Gypsy	R3	1.92277	0	1.28185	4.4586	CG		Ty1Gypsy	R3	3.30232	1.98139	0	6.57895	CG		Ty1Gypsy	R3	1.29708	1.29708	0	4.48718	-1.29708	CG
Ty1Gypsy	R4	2.61892	1.30946	1.96419	6.53595	CG		Ty1Gypsy	R4	1.29839	0	1.94758	4.51613	CG		Ty1Gypsy	R4	5.96803	1.98934	0	8.60927	CG		Ty1Gypsy	R4	1.30544	1.30544	0	4.51613	-1.30544	CG
Ty1Gypsy	R5	3.27932	1.31173	1.31173	7.18954	CG		Ty1Gypsy	R5	3.24021	0	1.29608	5.80645	CG		Ty1Gypsy	R5	3.96793	1.98396	0	7.89474	CG		Ty1Gypsy	R5	0.652722	1.95817	0	4.51613	-1.95817	CG
Ty1Gypsy	R6	2.58065	1.29032	1.29032	5.16129	CG		Ty1Gypsy	R6	1.29207	0	1.29207	3.84615	CG		Ty1Gypsy	R6	3.32604	1.33042	0	5.96026	CG		Ty1Gypsy	R6	0.641026	1.28205	0	1.92308	-1.28205	CG
Ty1Gypsy	R7	3.2819	1.96914	1.96914	9.15033	CG		Ty1Gypsy	R7	1.3004	0	1.3004	3.87097	CG		Ty1Gypsy	R7	3.31232	2.64985	0	8.55263	CG		Ty1Gypsy	R7	1.29207	1.29207	0	3.84615	-1.29207	CG
Ty1Gypsy	R8	3.2935	1.9761	1.3174	9.80392	CG		Ty1Gypsy	R8	1.30242	0.65121	1.30242	5.16129	CG		Ty1Gypsy	R8	3.33425	2.6674	0	8.60927	CG		Ty1Gypsy	R8	0.64026	1.28052	0	2.54777	-1.28052	CG
Ty1Gypsy	R9	3.25137	1.95082	1.95082	7.79221	CG		Ty1Gypsy	R9	1.92078	0.64026	1.28052	5.09554	CG		Ty1Gypsy	R9	3.98041	1.9902	0	6.62252	CG		Ty1Gypsy	R9	1.29704	0.648522	0	2.58065	-0.648522	CG
Ty1Gypsy	R10	3.87562	1.93781	2.58375	9.03226	CG		Ty1Gypsy	R10	1.26978	0.634889	1.26978	3.79747	CG		Ty1Gypsy	R10	3.32161	3.32161	0	7.94702	CG		Ty1Gypsy	R10	0.64026	1.28052	0	2.54777	-1.28052	CG
Ty1Gypsy	R11	3.90045	2.6003	2.6003	9.74026	CG		Ty1Gypsy	R11	1.93595	1.29064	1.29064	6.41026	CG		Ty1Gypsy	R11	3.32276	2.6582	0	7.28477	CG		Ty1Gypsy	R11	1.28706	1.28706	0	3.20513	-1.28706	CG
Ty1Gypsy	R12	2.63843	1.31922	3.95765	9.21053	CG		Ty1Gypsy	R12	1.29896	0.649482	2.59793	6.45161	CG		Ty1Gypsy	R12	2.68056	3.35069	0	8	CG		Ty1Gypsy	R12	0.647703	1.29541	0	3.20513	-1.29541	CG
Ty1Gypsy	R13	3.27308	0.654616	2.61846	7.18954	CG		Ty1Gypsy	R13	1.28052	0.64026	1.92078	5.09554	CG		Ty1Gypsy	R13	3.30489	3.30489	0	8.55263	CG		Ty1Gypsy	R13	0.647681	1.94304	0	3.22581	-1.94304	CG
Ty1Gypsy	R14	3.25137	1.30055	2.60109	7.79221	CG		Ty1Gypsy	R14	1.30208	0.651042	1.30208	6.41026	CG		Ty1Gypsy	R14	3.33066	1.9984	0	7.28477	CG		Ty1Gypsy	R14	1.29032	1.93548	0	3.22581	-1.93548	CG
Ty1Gypsy	R15	2.60417	1.95312	3.25521	9.09091	CG		Ty1Gypsy	R15	1.29839	0.649194	1.29839	4.51613	CG		Ty1Gypsy	R15	3.30232	1.98139	0	6.57895	CG		Ty1Gypsy	R15	1.30885	1.30885	0	3.8961	-1.30885	CG
Ty1Gypsy	R16	3.23955	1.29582	2.59164	9.03226	CG		Ty1Gypsy	R16	1.30645	0.653226	1.30645	5.80645	CG		Ty1Gypsy	R16	3.33066	1.9984	0	7.28477	CG		Ty1Gypsy	R16	1.92308	1.28205	0	3.20513	-1.28205	CG
Ty1Gypsy	R17	3.90828	0.65138	1.95414	7.79221	CG		Ty1Gypsy	R17	1.96545	1.3103	1.3103	7.14286	CG		Ty1Gypsy	R17	3.31517	1.9891	0	7.89474	CG		Ty1Gypsy	R17	1.3004	1.3004	0	3.87097	-1.3004	CG
Ty1Gypsy	R18	3.24675	1.2987	1.94805	6.49351	CG		Ty1Gypsy	R18	1.30208	0.651042	1.30208	6.41026	CG		Ty1Gypsy	R18	3.30661	2.64529	0	7.89474	CG		Ty1Gypsy	R18	2.59409	0.648522	0.648522	5.16129	0	CG
Ty1Gypsy	R19	3.22581	0.645161	2.58065	6.45161	CG		Ty1Gypsy	R19	1.29379	0.646895	1.29379	6.36943	CG		Ty1Gypsy	R19	3.99679	1.33226	0	7.28477	CG		Ty1Gypsy	R19	1.29435	1.29435	0.647177	3.87097	-0.647177	CG
Ty1Gypsy	R20	3.25183	0.650365	2.60146	7.14286	CG		Ty1Gypsy	R20	1.29207	0.646034	0.646034	3.84615	CG		Ty1Gypsy	R20	3.99214	2.66142	0	8.60927	CG		Ty1Gypsy	R20	1.29407	1.29407	0.647035	5.12821	-0.647035	CG
		CHG_SV	CHG_DMV	CHG_DNMV	CHG_TCIV					CHG_SV.	CHG_DMV.	CHG_DNMV.	CHG_TCIV					CHG_SV.	CHG_DMV.	CHG_DNMV.	CHG_TCIV					CHG_SV.	CHG_DMV.	CHG_DHMV.	CHG_TCIV	CHG_dMET.
Ty1Gypsy	R1	0	0	0	0	CHG		Ty1Gypsy	R1	0	0	0	0	CHG		Ty1Gypsy	R1	1.97368	0.657895	0.657895	3.28947	CHG		Ty1Gypsy	R1	1.93548	1.29032	0	3.22581	-1.29032	CHG
Ty1Gypsy	R2	0	0	0	0	CHG		Ty1Gypsy	R2	0	0	0	0	CHG		Ty1Gypsy	R2	1.96078	1.30719	0.653595	3.92157	CHG		Ty1Gypsy	R2	1.92308	1.28205	0	3.20513	-1.28205	CHG
Ty1Gypsy	R3	0	0	0	0	CHG		Ty1Gypsy	R3	0	0	0	0	CHG		Ty1Gypsy	R3	1.97368	1.31579	0.657895	3.94737	CHG		Ty1Gypsy	R3	1.92308	1.28205	0	3.20513	-1.28205	CHG
Ty1Gypsy	R4	0	0	0	0	CHG		Ty1Gypsy	R4	0	0	0	0	CHG		Ty1Gypsy	R4	1.98675	0.662252	0.662252	3.31126	CHG		Ty1Gypsy	R4	1.93548	1.29032	0	3.22581	-1.29032	CHG
Ty1Gypsy	R5	0	0	0	0	CHG		Ty1Gypsy	R5	0	0	0	0	CHG		Ty1Gypsy	R5	1.97368	0.657895	0.657895	3.28947	CHG		Ty1Gypsy	R5	1.93548	1.29032	0	3.22581	-1.29032	CHG
Ty1Gypsy	R6	0	0	0	0	CHG		Ty1Gypsy	R6	0	0	0	0	CHG		Ty1Gypsy	R6	1.98675	0	1.3245	3.31126	CHG		Ty1Gypsy	R6	1.92308	0.641026	0	2.5641	-0.641026	CHG
Ty1Gypsy	R7	0.653595	0	0	0.653595	CHG		Ty1Gypsy	R7	0	0	0	0	CHG		Ty1Gypsy	R7	1.97368	0.657895	0.657895	3.28947	CHG		Ty1Gypsy	R7	1.92308	1.92308	0	3.84615	-1.92308	CHG
Ty1Gypsy	R8	0	0	0	0	CHG		Ty1Gypsy	R8	0.645161	0	0	0.645161	CHG		Ty1Gypsy	R8	1.98675	0.662252	0.662252	3.31126	CHG		Ty1Gypsy	R8	2.54777	0	0	2.54777	0	CHG
Ty1Gypsy	R9	0	0	0	0	CHG		Ty1Gypsy	R9	0.636943	0	0	0.636943	CHG		Ty1Gypsy	R9	1.98675	0.662252	0.662252	3.31126	CHG		Ty1Gypsy	R9	1.93548	0	0	1.93548	0	CHG
Ty1Gypsy	R10	0	0	0	0	CHG		Ty1Gypsy	R10	0	0	0	0	CHG		Ty1Gypsy	R10	1.98675	0	1.3245	3.31126	CHG		Ty1Gypsy	R10	2.54777	1.27389	0	3.82166	-1.27389	CHG
Ty1Gypsy	R11	0.649351	0	0	0.649351	CHG		Ty1Gypsy	R11	0	0	0	0	CHG		Ty1Gypsy	R11	1.98675	0.662252	0.662252	3.31126	CHG		Ty1Gypsy	R11	1.92308	0.641026	0	2.5641	-0.641026	CHG
Ty1Gypsy	R12	0	0	0	0	CHG		Ty1Gypsy	R12	0	0	0	0	CHG		Ty1Gypsy	R12	2	0	0.666667	2.66667	CHG		Ty1Gypsy	R12	2.5641	0.641026	0	3.20513	-0.641026	CHG
Ty1Gypsy	R13	0.653595	0	0	0.653595	CHG		Ty1Gypsy	R13	0	0	0	0	CHG		Ty1Gypsy	R13	1.97368	0.657895	0.657895	3.28947	CHG		Ty1Gypsy	R13	1.93548	1.29032	0	3.22581	-1.29032	CHG
Ty1Gypsy	R14	0	0	0	0	CHG		Ty1Gypsy	R14	0	0	0	0	CHG		Ty1Gypsy	R14	1.98675	0	0.662252	2.64901	CHG		Ty1Gypsy	R14	1.29032	0.645161	0	1.93548	-0.645161	CHG
Ty1Gypsy	R15	0	0	0	0	CHG		Ty1Gypsy	R15	0	0	0	0	CHG		Ty1Gypsy	R15	1.97368	0	0.657895	2.63158	CHG		Ty1Gypsy	R15	1.94805	0	0	1.94805	0	CHG
Ty1Gypsy	R16	0	0	0	0	CHG		Ty1Gypsy	R16	0	0	0	0	CHG		Ty1Gypsy	R16	1.98675	0	0.662252	2.64901	CHG		Ty1Gypsy	R16	1.28205	1.28205	0	2.5641	-1.28205	CHG
Ty1Gypsy	R17	0	0	0	0	CHG		Ty1Gypsy	R17	0	0	0	0	CHG		Ty1Gypsy	R17	1.97368	0	0	1.97368	CHG		Ty1Gypsy	R17	1.93548	0.645161	0	2.58065	-0.645161	CHG
Ty1Gypsy	R18	0	0	0	0	CHG		Ty1Gypsy	R18	0	0	0	0	CHG		Ty1Gypsy	R18	1.97368	0	0	1.97368	CHG		Ty1Gypsy	R18	1.93548	1.29032	0	3.22581	-1.29032	CHG
Ty1Gypsy	R19	0	0	0	0	CHG		Ty1Gypsy	R19	0	0	0	0	CHG		Ty1Gypsy	R19	1.98675	0	1.3245	3.31126	CHG		Ty1Gypsy	R19	1.93548	1.29032	0	3.22581	-1.29032	CHG
Ty1Gypsy	R20	0	0	0	0	CHG		Ty1Gypsy	R20	0	0	0	0	CHG		Ty1Gypsy	R20	1.98675	0	0	1.98675	CHG		Ty1Gypsy	R20	1.92308	1.28205	0	3.20513	-1.28205	CHG
